# Supplementary material for: External validation of cardiac arrest-specific prognostication scores developed for early prognosis estimation after out-of-hospital cardiac arrest in a Korean multicenter cohort
Source: PLoS One. 2022 Apr 1;17(4):e0265275. doi: 10.1371/journal.pone.0265275 (PMC8975166; doi:10.1371/journal.pone.0265275)
Supplement: S1 Data — (XLSX) [file pone.0265275.s001.xlsx]

## Sheet: Data
No	Institution	Sex (1: Male, 2: Female)	Age (years)	Witnessed collapse (1: Yes, 2: No)	Bystander CPR (1: Yes, 2: No)	First monitored rhythm (1: Shockable, 2: Non-shockable)	Comorbidities_Coronary artery disease (1: Yes, 2: No)	Comorbidities_Arrhythmia (1: Yes, 2: No)	Comorbidities_Heart failure (1: Yes, 2: No)	Comorbidities_CVA (1: Yes, 2: No)	Comorbidities_Hypertension (1: Yes, 2: No)	Comorbidities_Diabetes (1: Yes, 2: No)	Comorbidities_Pulmonary disease (1: Yes, 2: No)	Comorbidities_Neurloigic disease other than CVA (1: Yes, 2: No)	Comorbidities_Malignancy (1: Yes, 2: No)	Comorbidities_Chronic kidney disease (1: Yes, 2: No)	Comorbidities_Liver cirrhosis (1: Yes, 2: No)	Time to ROSC (min)	No-flow duration (min)	Low-flow duration (min)	Adrenaline dose administered during CPR (mg)	Arrest aetiology (1: Cardiac, 2: Non-cardiac)	Glasgow Coma Scale motor score	Reactive pupillary light reflex (1: YES, 2: NO)	Arterial pH	PaCO2 (mmHg)	PaO2 (mmHg)	Lactate (mmol l-1)	Creatinine (mg dl-1)	Potassium (mEq l-1)	Phosphate (mg dl-1)	Haemoglobin (g dl-1)	SOFA score	Target temperature (°C)	Duration of TTM (h)	ECMO (1: Yes, 2: No)	Coronary angiography (1: Yes, 2: No)	Survival to hospital discharge (1: Yes, 2: No)	CPC at hospital discharge	Poor outcome at hospital discharge (1: Yes, 2: No)	Survival at 6 mon (1: Yes, 2: No)	CPC at 6 mon	Poor outcome at 6 mon (1: Yes, 2: No)	Rearrest before the start of TTM (1: Yes, 2: No)	minus 0.515 if witnessed collapse	minus 1.087 if shockable rhythm	minus 1.158 if reactive pupillary light reflex	minus 1.304 if age <59 years	minus 0.67 if epinephrine dose <2 mg
1	1	1	84.5644	2	2	2	1	2	2	2	1	1	2	2	2	1	2	7	0	7	3	1	1	2	6.92	82.8	120	8.9	9.38	6.1	6.7	12.4	12	34	24	2	1	2	5	1	2	5	1	2	0	0	0	0	0
2	1	1	45.3096	1	2	2	2	2	2	2	1	1	2	2	2	2	2	23	0	23	0	2	1	1	7.13	52	125	6.3	1.79	5.4	8.5	15.7	12	33	48	2	2	2	5	1	2	5	1	2	-0.515	0	-1.158	-1.034	-0.67
3	1	1	57.1041	1	2	2	2	1	2	2	2	1	2	2	2	1	2	44	2	42	3	2	1	2	6.80	127	110	16	8.11	4.7	8.1	9.6	15	33	24	2	2	2	5	1	2	5	1	2	-0.515	0	0	-1.034	0
4	1	2	70.7479	1	2	1	2	2	2	2	1	2	2	2	2	2	2	36	15	21	12	1	1	2	7.14	58.2	86.2	11.7	1.22	3.3	5.9	10.2	12	33	24	2	1	1	4	1	2	5	1	2	-0.515	-1.087	0	0	0
5	1	1	41.4384	1	1	1	2	1	2	2	1	2	2	2	2	2	2	8	0	8	0	1	3	1	7.16	29.0	481	15	1.45	3.7	7.3	16.5	7	34.0	24	2	2	2	5	1	2	5	1	2	-0.515	-1.087	-1.158	-1.034	-0.67
6	1	1	54.9151	1	1	1	2	2	2	2	2	1	2	2	2	2	2	58	0	58	11	1	1	2	7.51	70.3	105	13.5	1.17	3.3	6.0	13.8	10	33.0	24	2	2	1	4	1				2	-0.515	-1.087	0	-1.034	0
7	1	1	71.2822	2	1	2	1	2	2	2	1	1	2	2	2	2	2	29	0	29	2	1	1	1	7.321	47.8	73.1	4.4	1.32	4.4	4.2	13.6	14	33.0	24	2	2	2	5	1	2	5	1	2	0	0	-1.158	0	0
8	1	1	69.3096	1	1	2	2	2	2	1	2	1	2	2	2	2	2	33	0	33	6	1	1	2	7.14	50	106.8	7.9	1.48	8.1	5.4	16.3	15	33	25	2	2	2	5	1	2	5	1	2	-0.515	0	0	0	0
9	1	1	70.0603	1	1	1	2	2	2	2	2	2	2	2	2	2	2	7	0	7		1	2	1	7.31	42.7	289	5.2	1.21	3.2	5.9	15.6	7	33	24	2	1	1	1	2	1	1	2	2	-0.515	-1.087	-1.158	0
10	1	2	27.463	2	1	2	2	2	2	2	2	2	2	2	2	2	2	20	0	20	1	2	1	2	7.24	19.1	461	12.5	0.96	3.2	4.2	14.3	10	33.0	23	2	2	1	4	1	2	5	1	2	0	0	0	-1.034	-0.67
11	1	2	39.3288	1	2		1	2	2	2	2	2	2	2	2	2	2	9	5	4	0	1	1	1	7.11	42.2	123	12.7	1.08	3.2	6.5	15.0	5	34.0	21	2	1	1	1	2	1	1	2	2	-0.515		-1.158	-1.034	-0.67
12	1	1	32.4548	1	1	1	2	2	2	2	1	2	2	2	2	2	2	19	0	19	0	1	3	1	7.14	46.0	77.5	10.9	1.30	3.6	6.5	16.6	11	33.0	24	2	1	1	1	2	1	1	2	2	-0.515	-1.087	-1.158	-1.034	-0.67
13	1	1	58.0493	1	1	2	2	2	2	2	2	2	1	2	2	2	2	16	0	16	5	2	1	1	6.89	98.2	416	14.0	1.11	3.9		9.9	7	33	24	2	2	2	5	1	2	5	1	2	-0.515	0	-1.158	-1.034	0
14	1	1	62.4521	1	2		1	2	2	2	2	2	2	2	2	2	2	15	0	15	0	1	5	1	7.32	38.1	138	4.7	1.03	3.7	2.5	15.6	2	34	24	2	1	1	1	2	1	1	2	2	-0.515		-1.158	0	-0.67
15	1	1	45.4411	1	1	2	2	2	2	2	2	2	2	2	2	2	2	18	0	18	15	2	1	2	7.32	38.2	197	13.6	1.39	3.0	6.9	7.7	11	33	23	2	2	1	4	1	1	4	1	2	-0.515	0	0	-1.034	0
16	1	1	79.9671	1	1	1	2	2	2	2	1	1	2	2	2	2	2	41	0	41	2	1	1	2	6.904	45.4	73.2	11.3	1.27	4.2		12.7	14	35	2	2	1	2	5	1	2	5	1	2	-0.515	-1.087	0	0	0
17	1	1	54.9781	1	1	2	2	2	2	2	1	1	2	2	2	2	2	15	0	15	0	1	4	1	7.25	43.1	350	12.5	1.12	2.5	2.1	13.6	8	33.0	24	2	1	1	1	2	1	1	2	2	-0.515	0	-1.158	-1.034	-0.67
18	1	1	40.7397	2	2	2	2	2	2	2	2	2	2	1	2	2	2	59	23	36	2	2	1	2	6.660	76.1	209	25	1.01	8.8	11.9	12.9	15	33	23	2	2	2	5	1	2	5	1	2	0	0	0	-1.034	0
19	1	1	56.8466	1	1	1	2	2	2	2	1	2	2	2	2	2	2	64	14	50	11	1	1	2	7.15	35.2	500	16	1.34	3.9	9.9	13.2	12	33	24	2	1	2	5	1	2	5	1	2	-0.515	-1.087	0	-1.034	0
20	1	1	57.1342	2	1	2	2	2	2	2	1	1	2	2	2	1	2	52	2	50	8	2	1	1	7.165	40.6	111	8.0	12.02	8.3	10.4	12.1	10	33.0	24	2	2	2	5	1	2	5	1	2	0	0	-1.158	-1.034	0
21	1	1	72.0411	2	2	2	2	2	2	2	2	2	1	2	2	2	2	9	0	9	3	2	1	1	7.168	48.1	453	12.7	1.03	6.5	9.5	14.4	10	33	24	2	2	1	4	1	2	5	1	2	0	0	-1.158	0	0
22	1	1	42.9945	1	2	1	2	2	2	2	2	2	2	2	2	2	2	43	5	38	7	1	2	1	7.250	32.2	448	24	1.26	4.0	3.1	10.7	11	36	19	1	1	1	1	2	1	1	2	2	-0.515	-1.087	-1.158	-1.034	0
23	1	1	74.7041	1	2	2	2	2	2	2	2	1	1	2	1	2	2	37	11	26	13	2	3	1	6.70	93.7	173	17	1.38	4.9	9.3	15.0	13	33	24	2	2	2	5	1	2	5	1	2	-0.515	0	-1.158	0	0
24	1	2	43.789	1	1	1	2	2	2	2	2	2	2	2	2	2	2	33	0	33	1	1	1	2	7.247	40.7	162	19	1.07	5.4	7.4	16.0	12	36	17	2	1	1	1	2	1	1	2	2	-0.515	-1.087	0	-1.034	-0.67
25	1	1	85.3041	1	2	2	2	2	2	2	2	2	1	2	2	2	2	39	15	24	4	2	1	1	6.93	81.2	320	12.2	0.90	5.5	6.5	9.1	10	33	24	2	2	2	5	1	2	5	1	2	-0.515	0	-1.158	0	0
26	1	2	49.6274	2	1	2	2	2	2	2	2	2	2	2	2	2	2	34	2	32	0	2	1	1	7.164	46.3	190	11.1	1.37	4.4	9.5	12.2		33	24	2	2	2	5	1	2	5	1	2	0	0	-1.158	-1.034	-0.67
27	1	2	75.1425	1	2	2	2	2	2	2	1	2	1	1	2	2	2	38	0	38	3	2	1	1	7.240	49.6	68.0	14.9	1.21	4.8	9.0	12.6	12	36	72	2	2	2	5	1	2	5	1	2	-0.515	0	-1.158	0	0
28	1	1	42.7671	2	1	2	2	2	2	2	2	2	2	2	2	2	2	36	0	36	8	2	1	1	6.927	55.1	87.9	16	1.69	3.5	11.8	13.8	16	33	8	2	2	2	5	1	2	5	1	2	0	0	-1.158	-1.034	0
29	1	2	48.6658	1	1	2	2	2	2	2	2	2	1	2	2	2	2	9	0	9	1	2	4	1	6.71	97	181	19	0.94	4.7	7.5	10.9	6	36	25	2	2	1	4	1	2	5	1	2	-0.515	0	-1.158	-1.034	-0.67
30	1	1	48.7726	1	1	1	2	2	1	2	2	2	2	2	2	2	2	92	1	91	17	1	1	1	7.07	68.0	70.4	14.9	0.92	3.5	7.5	14.3	14	33	24	1	1	2	5	1	2	5	1	2	-0.515	-1.087	-1.158	-1.034	0
31	1	1	43.6548	1	1	2	2	2	2	2	2	2	1	2	2	2	2	11	0	11	2	1	1	2					1.77	6.6	6.7	14.0	16	33	7	2	2	2	5	1	2	5	1	1	-0.515	0	0	-1.034	0
32	1	1	82.7014	1	1	2	1	2	2	2	2	2	2	2	2	2	2	92	23	69	30	1	5	1	6.93	49.7	139	13.6	3.71	3.8	8.2	6.7	10	33	24	1	1	2	5	1	2	5	1	2	-0.515	0	-1.158	0	0
33	1	1	76.2301	1	1	2	2	2	2	2	2	1	2	2	2	1	2	17	0	17	1	1	1	1	7.26	37.0	94.2	1.2	2.41	4.7	5.3	8.8	13	33	24	2	2	1	4	1	2	5	1	2	-0.515	0	-1.158	0	-0.67
34	1	2	85.1425	1	1	2	2	1	2	2	2	2	2	2	2	2	2	34	0	34	2	1	1	1	6.84	37.0	183	19	3.62	6.3	10.8	11.1	18	36	5	2	2	2	5	1	2	5	1	2	-0.515	0	-1.158	0	0
35	1	1	37.7726	2	1	2	2	2	2	2	2	2	2	2	2	2	2	28	0	28	1	2	1	2	7.308	33.3	380	22	1.29	4.5	9.2	13.4	11	33	24	2	2	2	5	1	2	5	1	2	0	0	0	-1.034	-0.67
36	1	1	71.0849	2	2	2	2	2	2	2	1	2	2	2	2	2	2	69	8	61	6	2	1	1	7.148	50.2	107	17	1.03	4.2	8.5	13.7	9	33	24	2	2	2	5	1	2	5	1	2	0	0	-1.158	0	0
37	1	2	45.8822	2	1	2	2	2	2	2	2	2	2	2	2	2	2	26	0	26	1	2	1	1	6.85	95.1	146	12.1	1.06	3.4	9.1	11.4	9	33.0	25	2	2	2	5	1	2	5	1	2	0	0	-1.158	-1.034	-0.67
38	1	1	52.6904	1	1	2	1	2	2	2	2	1	2	2	1	1	2	38	0	38	3	1	1	1	7.03	67.9	122.1	9.8	10.25	5.2	6.3	12.8	11	33.0	24	2	2	1	4	1	2	5	1	2	-0.515	0	-1.158	-1.034	0
39	1	2	29.8247	2	1	2	2	2	2	2	2	2	2	2	2	2	2	40	0	40	3	2	2	1	6.93	54.8	297	1.9	1.00	3.5	5.4	11.5	13	33	24	2	2	2	5	1	2	5	1	2	0	0	-1.158	-1.034	0
40	1	1	24.137	1	2	2	2	2	2	2	2	2	2	2	2	2	2	52	10	42	8	2	1	1	7.236	36.1	294	18.9	2.27	3.6	1.5	18.4	12	33.0	24	2	2	2	5	1	2	5	1	2	-0.515	0	-1.158	-1.034	0
41	1	2	64.463	1	2	2	2	1	2	2	1	1	2	2	2	2	2	22	5	17	9	1	1	1	7.29	26.9	208	14.8	1.50	4.6	7.4	8.7	13	33.0	24	2	1	1	4	1	2	5	1	2	-0.515	0	-1.158	0	0
42	1	2	26.4356	1	1	1	2	2	2	2	2	2	2	2	2	2	2	1	0	1	0	1	3	1	7.538	27	202	6.6	1.07	2.9	4.5	13.4	6	36	22	2	1	1	1	2	1	1	2	2	-0.515	-1.087	-1.158	-1.034	-0.67
43	1	2	67.8767	2	1	2	2	2	2	2	1	2	2	2	2	2	2	24	0	24	5	1	1	2	6.89	69.6	160	17	1.16	4.2	11.1	13.8	13	34.0	24	2	1	1	4	1	2	5	1	2	0	0	0	0	0
44	1	1	74.4877	1	1		2	2	1	2	1	1	2	2	2	2	2	4	0	4	0	1	1	1	7.30	38.1	54.3	7.5	1.48	4.9	5.5	12.8	12	33.0	24	2	1	2	5	1	2	5	1	2	-0.515		-1.158	0	-0.67
45	1	1	65.2795	1	1	1	2	2	2	2	2	2	2	2	2	2	2	75	2	73	15	1	3	1	7.02	46.4	93.1	14.5	1.52	3.4	6.8	16.0	18	34	12	2	1	1	1	2	1	1	2	2	-0.515	-1.087	-1.158	0	0
46	1	1	69.726	2	1	2	2	2	2	2	1	2	2	2	2	2	2	39	0	39	3	2	2	1	7.042	42.3	156	7.6	1.84	4.1	5.0	16.3	14	33	24	2	2	2	5	1	2	5	1	2	0	0	-1.158	0	0
47	1	1	46.3808	2	1	2	2	2	2	2	2	2	2	2	2	2	2	40	0	40	1	2	1	1	6.93	79.5	268	11.7	1.08	3.5	7.0	14.3	5	33	26	2	2	2	5	1	2	5	1	2	0	0	-1.158	-1.034	-0.67
48	1	1	33.6274	1	2	1	2	2	2	2	2	2	2	2	2	2	2	14	11	3	0	1	4	1	7.310	36.3	101	15.2	0.68	3.7	1.6	16.2	11	33.0	19	2	1	1	1	2	1	1	2	2	-0.515	-1.087	-1.158	-1.034	-0.67
49	1	2	43.9671	2	1	2	2	2	2	2	2	2	2	2	2	2	2	30	18	12	0	2	2	1	7.16	38.0	443.6	5.9	0.52	3.4	2.7	14.5	5	33.0	24	2	2	1	1	2	1	1	2	2	0	0	-1.158	-1.034	-0.67
50	1	1	44.7644	1	2	2	2	2	2	2	2	2	2	2	2	2	2	11	0	11	0	2	1	1	7.01	62.1	73.9	11.3	1.06	3.8	6.9	13.9	7	33.0	24	2	2	1	4	1	1	4	1	2	-0.515	0	-1.158	-1.034	-0.67
51	1	1	45.389	2	2	2	2	2	2	2	2	2	2	2	2	2	2	53	0	53	4	1	1	1	6.54	96.8	153	29	1.45	4.3	5.7	15.5	12	33.0	0	2	2	2	5	1	2	5	1	2	0	0	-1.158	-1.034	0
52	1	2	47.7068	2	1		2	2	2	2	2	2	2	2	2	2	2	6	0	6	0	2	4	1	7.34	35.1	80.3	5.2	0.79	3.9	4.8	13.0	7	33	24	2	2	1	3	1	1	3	1	2	0		-1.158	-1.034	-0.67
53	1	2	49.0329	2	2	1	2	2	2	2	2	2	2	2	1	2	2	15	1	14	0	1	3	1	7.36	30.2	116	8.7	0.91	3.5	6.2	13.6	9	34	24	2	1	1	1	2	1	1	2	2	0	-1.087	-1.158	-1.034	-0.67
54	1	1	20.926	2	1	2	2	2	2	2	2	2	2	2	2	2	2	35	0	35	4	2	1	2	7.173	28.1	110	13.6	2.11	4.2	9.2	17.2	11	33.0	24	2	2	2	5	1	2	5	1	2	0	0	0	-1.034	0
55	1	1	72.3041	1	1	2	2	2	2	2	1	1	2	1	2	2	2	30	0	30	1	2	1	1	7.18	39.5	194	9.9	1.17	3.5	6.7	13.5	13	33	3.25	2	2	2	5	1	2	5	1	2	-0.515	0	-1.158	0	-0.67
56	1	1	68.5644	1	1		2	2	2	2	1	1	2	2	2	1	2	10	0	10	0	2	5	1	7.35	31.6	121	5.1	6.37	4.4	6.2	11.5	8	33.0	24	2	2	1	1	2	1	1	2	2	-0.515		-1.158	0	-0.67
57	1	2	33.2247	1	1	1	2	2	2	2	2	2	2	2	2	2	2	13	0	13	0	1	3	1	7.178	48.4	318	11.1	0.75	4.0		15.2	12	33.0	24	2	1	1	1	2	1	1	2	2	-0.515	-1.087	-1.158	-1.034	-0.67
58	1	1	44.7397	2	1	2	2	2	2	2	2	2	2	2	2	2	2	31	0	31	2	2	1	2	6.75	101	75.1	17	1.38	4.5	10.5	15.3	12	33.0	24	2	2	2	5	1	2	5	1	2	0	0	0	-1.034	0
59	1	2	80.4658	1	2	2	2	2	2	2	1	1	2	2	2	2	2	51	18	33	3	2	1	2	7.079	58.4	149	11.2	2.23	6.7	6.7	10.8	11	33.0	24	2	2	2	5	1	2	5	1	2	-0.515	0	0	0	0
60	1	1	45.6904	2	1		2	2	2	2	2	2	2	2	2	2	2	25	20	5	0	2	2	1	7.27	33.9	442.5	1.9	0.72	3.5	3.1	15.5	5	33.0	24	2	2	1	1	2	1	1	2	2	0		-1.158	-1.034	-0.67
61	1	1	48.8329	1	2	2	2	2	2	2	1	1	2	2	2	1	1	45	8	37	4	2	1	2	6.66	56.3	61.5		8.47	7.0	12.2	7	16	33.0	24	2	2	2	5	1	2	5	1	1	-0.515	0	0	-1.034	0
62	1	1	63.0164	2	1	2	2	2	2	2	2	2	2	2	2	2	2	57	10	47	5	1	1	1	6.89	40.8	333	25.0	2.64	6	20.2	5.6	10	33	13	1	1	2	5	1	2	5	1	1	0	0	-1.158	0	0
63	1	2	33.1452	2	2	2	2	2	2	2	2	2	2	2	2	2	2	46	20	26	2	2	1	1	7.00	47.0	355	11.3	0.92	3.0	8.0	5.3	6	33.0	24	2	2	2	5	1	2	5	1	2	0	0	-1.158	-1.034	0
64	1	1	20.4658	2	2	2	2	2	2	2	2	2	2	2	2	2	2	49	8	41	11	2	1	2	6.724	201	83.2	28.0	1.44	4.9	10.3	12.9	14	36.0	19	2	2	2	5	1	2	5	1	2	0	0	0	-1.034	0
65	1	1	58.0493	1	2	2	2	2	2	2	2	2	2	2	2	2	2	42	7	35	6	1	1	1	7.279	38.1	57.8	19.0	1.28	4.1	8.9	10.8	11	33.0	24	2	1	1	4	1	1	4	1	2	-0.515	0	-1.158	-1.034	0
66	1	1	77.8164	1	2	1	2	1	2	2	1	1	2	2	1	2	2	31	11	20	1	1	2	1	7.135	48.4	103	14.5		5.3	7.1	12.1	12	33.0	24	2	2	1	1	2	1	1	2	2	-0.515	-1.087	-1.158	0	-0.67
67	1	1	65.3699	1	2	2	1	2	2	2	1	1	2	2	2	2	2	34	2	32	4	1	1	1	7.051	57.2	106	17.0	1.33	4.6	9.8	12.0	13	33.0	24	1	1	1	3	1	1	3	1	2	-0.515	0	-1.158	0	0
68	1	2	80.737	1	1	2	2	2	2	2	2	1	2	2	2	2	2	10	0	10	1	2	1	1	6.97	81.9	176	14.3	0.50	5.6	8.5	12.4	11	33.0	24	2	2	2	5	1	2	5	1	2	-0.515	0	-1.158	0	-0.67
69	1	2	64.9479	1	1	1	2	2	2	2	1	2	2	2	2	2	2	30	4	26	4	1	2	1	6.92	49.3	86.2		1.05	3.7	7.0	10.4	14	36	24	2	1	1	3	1	1	1	2	1	-0.515	-1.087	-1.158	0	0
70	1	1	57.8055	2	2	1	2	2	2	2	1	1	2	2	2	2	2	13	5	8	0	1	2	1	7.3	45.8	571	1.4	1.02	3.4	4.0	14.0	5	33	24	2	1	1	1	2	1	1	2	2	0	-1.087	-1.158	-1.034	-0.67
71	1	1	80.2274	2	2	2	2	2	2	2	2	2	1	2	2	2	2	35	5	30	4	2	4	1	7.1	22.1	358	14.2	1.59	6.4	8.9	6.7	12	33	2	2	2	2	5	1	2	5	1	2	0	0	-1.158	0	0
72	1	2	37.7562	2	2	2	2	2	2	2	2	2	2	2	2	2	2	37	18	19	0	2	2	1	6.829	103	75.8	13.4	1.10	5.6	6.6	14.6	10	33	24	2	2	2	5	1	2	5	1	2	0	0	-1.158	-1.034	-0.67
73	1	2	58.0164	1	1	2	2	2	2	2	1	2	2	2	2	2	2	51	3	48	2	1	1	2	7.096	53.9	58.4	10.0	0.98	3.0	7.3	12.8	15	33	1.5	2	1	2	5	1	2	5	1	2	-0.515	0	0	-1.034	0
74	1	1	70.8932	1	2	2	1	2	2	2	2	1	2	2	2	1	2	52	17	35	8	1	1	2	7.321	31.1	436	19	5.40	6.5	5.4	10.5	15	33	19	1	1	2	5	1	2	5	1	2	-0.515	0	0	0	0
75	1	1	44.1096	1	2	1	2	2	2	2	2	2	2	2	2	2	2	76	8	68	15	1	2	1	7.2	40.7	153	16	1.44	3.0	9.3	12.5	13	33	29	1	1	2	5	1	2	5	1	2	-0.515	-1.087	-1.158	-1.034	0
76	1	2	64.6521	1	1	1	2	2	2	2	2	1	2	2	2	2	2	39	0	39	3	1	1	1					0.85	4.2		12.6	14	33	3	2	1	2	5	1	2	5	1	1	-0.515	-1.087	-1.158	0	0
77	1	1	71.937	1	2	2	2	2	2	2	2	2	2	1	2	2	2	57	5	52	7	2	1	2	6.89	80.4	256	12.9	1.32	5.1	8.5	9.9	13	36	9	2	2	2	5	1	2	5	1	2	-0.515	0	0	0	0
78	1	2	61.4685	1	1	2	1	1	2	2	2	1	2	2	2	2	2	24	0	24	7	1	1	1	6.71	101	58.9	15	1.28	5.0	8.4	10.8	13	33	27	2	1	1	4	1	1	4	1	2	-0.515	0	-1.158	0	0
79	1	1	60.6247	1	1	1	1	2	2	2	2	2	2	2	2	2	2	32	0	32	0	1	4	1	7.277	51.9	53	2.3	1.43	4.3	3.4	14.3	10	33	25	2	1	1	1	2	1	1	2	2	-0.515	-1.087	-1.158	0	-0.67
80	1	1	78.9014	1	1	1	2	2	2	2	1	2	2	2	2	2	2	10	0	10	0	1	1	1	7.36	27.9	179	6	1.36	3.6	3.9	15.5	11	33	24	1	1	2	5	1	2	5	1	2	-0.515	-1.087	-1.158	0	-0.67
81	1	1	57.4164	1	1	2	2	2	2	2	2	2	2	2	2	2	2	33	0	33		2	1	2	7.01	67.6	49.2	14.2	1.18	4.0		10.8	11	33	24	2	2	1	4	1	2	5	1	2	-0.515	0	0	-1.034
82	1	1	66.6027	1	1	1	2	2	2	2	2	1	2	2	2	2	2	13	0	13	0	1	5	1	7.35	39.2	410	1.5	1.48	4.2	6.0	14.8	10	33	24	2	1	1	1	2	1	1	2	2	-0.515	-1.087	-1.158	0	-0.67
83	1	1	46.8575	1	1	2	2	2	1	2	1	2	2	2	2	2	2	49	0	49	12	1	2	2	7.2	34	101	5.1	1.29	2.6	8.0	16.1	10	33	27	2	1	1	1	2	1	1	2	2	-0.515	0	0	-1.034	0
84	1	1	81.2384	1	1	2	2	2	2	2	2	2	1	2	2	2	2	30	0	30	1	2	1	2	7.101	57.2	226	4.4	1.09	5.8	6.3	11.8	11	33	26	2	2	2	5	1	2	5	1	2	-0.515	0	0	0	-0.67
85	1	1	31.9507	2	1	2	2	2	2	2	2	2	2	2	2	2	2	105	5	100	5	2	1	2	6.63	109	84.2	26	1.48	4.2	9.9	17.6	7	33	24	2	2	2	5	1	2	5	1	1	0	0	0	-1.034	0
86	1	1	66.9836	1	2	1	1	2	2	1	1	1	2	2	2	2	2	40	5	35	2	1	1	1	6.87	48.1	229	4.8	5.48	6.6	6.5	7.8	12	33	24	1	1	2	5	1	2	5	1	2	-0.515	-1.087	-1.158	0	0
87	1	1	53.0849	2	1	2	2	2	2	2	2	2	2	2	2	2	2	16	0	16	2	2	1	1	6.9	63.8	192	15	1.15	3.4	7.1	13.3	16	33	18	1	2	2	5	1	2	5	1	2	0	0	-1.158	-1.034	0
88	1	2	73.2493	2	1	2	2	2	2	2	1	2	1	2	2	2	2	10	0	10	3	2	1	2	7.55	24.9	196	2	0.84	3.9	3.2	13.4	10	33	24	2	2	1	4	1	2	5	1	2	0	0	0	0	0
89	1	2	51.7151	1	1	2	2	2	2	2	2	1	2	2	2	2	2	18	0	18	3	2	1	1	6.93	88.9	129	2.7	0.95	4.7	2.6	13.1	13	33	26	2	2	1	3	1	1	3	1	2	-0.515	0	-1.158	-1.034	0
90	1	1	83.8274	1	1	2	2	2	1	2	2	1	1	2	2	1	2	19	0	19	1	1	1	2	7.09	60.5	55.9	10.6	3.14	8.4	8.1	12.1	15	33	26	2	1	2	5	1	2	5	1	1	-0.515	0	0	0	-0.67
91	1	1	75.0685	1	2	2	2	2	2	2	1	1	2	2	2	2	2	29	12	17	2	1	1	2				16	1.08	8.2	7.6	15.3	12	33	2	2	2	2	5	1	2	5	1	1	-0.515	0	0	0	0
92	1	1	77.7397	1	1	2	1	2	2	2	1	1	2	2	1	2	2	11	0	11	2	1	2	2	6.95	95.1	78.1	10.6	0.74	4.8	8.7	15.8	10	33	24	2	2	2	5	1	2	5	1	2	-0.515	0	0	0	0
93	1	1	67.0575	2	2	2	2	2	2	2	2	2	2	2	2	2	2	33	9	24	3	2	1	1	7.280	37.1	220	12.3	1.24	4.4	9.0	13.0	11	33	24	2	2	1	4	1	2	5	1	2	0	0	-1.158	0	0
94	1	1	42.3452	1	2	1	2	2	2	2	1	1	2	2	2	2	2	112	5	107		1	4	1	7.17	66	105	3.3	1.64	2.9	2.1	15.7	12	33	23	2	1	2	5	1	2	5	1	2	-0.515	-1.087	-1.158	-1.034
95	1	1	65.7205	1	1	1	2	2	2	2	2	2	2	2	2	2	2	3	0	3		1	5	1	7.31	46.2	233	3.9	1.28	4.2	7.0	16.6	9	33	24	2	1	1	1	2	1	1	2	2	-0.515	-1.087	-1.158	0
96	1	1	18.5671	2	1	1	2	1	2	2	2	2	2	2	2	2	2	50	0	50	12	1	3	1	7.162	54.6	91.8	17	1.26	3.5	8.6	15.1	13	33	24	1	2	1	3	1	1	2	2	2	0	-1.087	-1.158	-1.034	0
97	1	1	45.4575	2	1	2	2	2	2	2	2	2	2	2	2	2	2	36	5	31	1	2	1	2	7.38	25.1	500	6.6	1.09	4.7	5.4	18.9	4	33	24	2	2	1	4	1	2	5	1	2	0	0	0	-1.034	-0.67
98	1	1	81.0055	1	2	2	2	1	2	2	2	1	2	2	2	2	2	36	11	25	3	1	1	2	6.8	72.7	93.4	8.4	1.80	5.1	7.6	11.1	14	33	6	2	1	2	5	1	2	5	1	2	-0.515	0	0	0	0
99	1	1	83.0384	2	1	2	2	2	2	2	1	2	1	2	2	2	2	44	5	39	3	1	1	2	6.92	90.8	63.4	12.3	1.09	4.4	7.8	11.8	12	33	4	2	1	2	5	1	2	5	1	2	0	0	0	0	0
100	1	1	68.0822	2		2	2	2	2	2	2	1	2	2	2	2	2	56	6	50		2	1	2	6.96	48	92.9	10.3	1.44	4.3	6.1	14.4	14	33	3	2	2	2	5	1	2	5	1	2	0	0	0	0
101	1	1	53.9425	1	2	2	2	2	2	2	2	2	2	2	2	2	2	57	10	47		1	1	2	7.19	50.1	93.4	9.2	1.29	4.9	7.9	11.9	12	33	24	2	2	2	5	1	2	5	1	1	-0.515	0	0	-1.034
102	1	1	63.6411	1	1	1	2	2	2	2	1	2	2	2	2	2	2	38	5	33	3	1	1	1	7.05	77.8	161	3.4	1.41	5.6	9.9	17.0	15	33	3	2	1	2	5	1	2	5	1	2	-0.515	-1.087	-1.158	0	0
103	1	1	45.7562	1	1	1	2	2	2	2	2	2	2	2	2	2	2	13	0	13	1	1	5	1	7.09	31.9	417	17	1.24	3.8		15.3	5	33	24	2	1	1	1	2	1	1	2	2	-0.515	-1.087	-1.158	-1.034	-0.67
104	1	1	48.8301	1		1	1	2	2	2	1	1	2	2	2	2	2	6	3	3	0	1	4	1	7.43	32.6	122	1.3	1.10	3.8	3.4	15.3	9	33	15	1	1	1	2	2	1	1	2	2	-0.515	-1.087	-1.158	-1.034	-0.67
105	1	2	68.6658	1	1	2	2	2	1	1	1	1	1	2	2	2	2	28	0	28	1	2	4	1	7.12	37.9	108	13.6	1.11	3.9	7.4	11.5	7	33	24	2	2	1	4	1	1	3	1	2	-0.515	0	-1.158	0	-0.67
106	1	1	80.726	1	1	2	2	1	2	2	1	2	2	2	2	2	2	6	0	6	1	1	1	1	7.4	29.6	417	5.2	1.63	4.7	4.7	10.2	9	33	10	2	1	1	2	2	1	1	2	1	-0.515	0	-1.158	0	-0.67
107	1	1	74.8548	1	2	2	2	2	2	2	1	2	2	2	2	2	2	55	10	45	4	1	1	2	6.77	89.9	86.2	19	3.70	7.1	13.1	14.2	15	33	7	2	2	2	5	1	2	5	1	2	-0.515	0	0	0	0
108	1	1	59.7123	2	1	1	1	2	2	2	1	2	2	2	2	2	2	11	2	9	0	1	2	1	7.3	32	312	7.8	1.11	3.7	4.6	14.0	4	33	25	2	1	1	1	2	1	1	2	2	0	-1.087	-1.158	0	-0.67
109	1	1	59.6521	1	1	1	2	2	2	2	2	2	2	2	2	2	2	21	0	21	0	1	1	1	7.25	42.1	377	3	1.17	4.4	5.1	15.8	6	33	26	2	1	1	1	2	1	1	2	2	-0.515	-1.087	-1.158	0	-0.67
110	1	2	33.8904	1	1	1	1	2	2	2	2	2	2	2	2	2	2	15	0	15	0	1	1	1	7.29	21.9	492	6.8	0.92	4.1	4.6	15.7	8	33	25	2	1	1	1	2	1	1	2	1	-0.515	-1.087	-1.158	-1.034	-0.67
111	1	1	60.0438	2	2	2	1	2	2	2	2	2	2	1	2	2	2	39	5	34	0	1	1	2	6.72	159	91	9.5	1.27	3.6	7.0	10.5	12	33	25	2	1	1	4	1	1	4	1	2	0	0	0	0	-0.67
112	1	1	56.4411	1	2	2	2	2	2	2	2	2	2	2	2	2	1	41	20	21	2	2	1	2	6.96	42.9	170	19	1.05	3.7	7.7	12.0	14	33	10	2	2	2	5	1	2	5	1	1	-0.515	0	0	-1.034	0
113	1	1	68.0137	1	1	2	2	2	2	2	1	1	2	2	2	1	2	23	0	23	2	2	1	1	6.96	95.5	117	7.5	8.45	5.0	5.5	11.7	11	33	25	2	2	1	4	1	2	5	1	2	-0.515	0	-1.158	0	0
114	1	1	56.4959	1	1	1	2	2	2	2	2	2	2	2	2	2	2	25	6	19	0	1	2	1	7.18	20.9	500	11.3	1.48	4.1	8.1	17.9	8	33	24	2	1	1	4	1	1	4	1	2	-0.515	-1.087	-1.158	-1.034	-0.67
115	1	1	32.4521	2	1		2	2	2	2	2	2	2	2	2	2	2	5	0	5	0	2	1	1	7.38	42	316	1.1	0.94	4.4	1.9	12.9	6	33	24	2	2	1	1	2	1	1	2	2	0		-1.158	-1.034	-0.67
116	1	1	44.789	1	1	2	2	2	2	2	1	2	2	2	2	2	2	33	0	33	0	1	1	2	7.24	65.8	182	1.9	1.51	4.4	5.0	15.8	8	33	27	2	2	1	4	1	1	4	1	2	-0.515	0	0	-1.034	-0.67
117	1	1	26.0411	1	1	1	2	2	2	2	2	2	2	2	2	2	2	15	0	15	0	1	1	1	7.196	56.4	152	6.9	0.93	3.4	6.6	15.9	6	33	24	2	1	1	1	2	1	1	2	2	-0.515	-1.087	-1.158	-1.034	-0.67
118	1	1	66.6795	2	1	1	2	2	2	2	2	1	2	2	2	2	2	46	1	45	4	1	1	1	7.02	69.2	74.9	10	1.25	3.4		14.6	10	33.0	24	1	1	1	4	1	2	5	1	2	0	-1.087	-1.158	0	0
119	1	1	47.6959	1	1	1	1	2	2	2	2	2	2	2	1	2	1	16	3	13	0	1	1	1	7.09	44.5	388	13.2	1.25	3.5	8.4	15.5	9	33	25	2	1	1	1	2	1	1	2	2	-0.515	-1.087	-1.158	-1.034	-0.67
120	1	1	55.4192	1	1	2	1	1	2	2	1	1	2	2	2	1	2	18	0	18	0	1	1	2	7.22	51.8	93.4	5.0	12.53	6.0		10.0	12	33	24	2	2	2	5	1	2	5	1	2	-0.515	0	0	-1.034	-0.67
121	2	1	66.5041	1	2	2	2	2	2	2	1	2	2	2	2	2	2	38	6	32	2	2	1		7.18	40.4	459.6	8.8					9	33	18	2	2	1	4	1	1	4	1	2	-0.515	0		0	0
122	2	1	57.6	1	1	2	2	2	2	2	2	2	2	2	2	1	2	55	0	55	7	2	1					14.6					16	33	24	2	2	2	5	1	2	5	1	2	-0.515	0		-1.034	0
123	2	2	44.6932	1	1	1	2	2	2	2	2	2	2	2	2	2	2	8	0	8	0	1	3										6	33	24	2	1	1	1	2	1	1	2	2	-0.515	-1.087		-1.034	-0.67
124	2	2	37.4438	2	2	2	2	2	2	2	2	2	2	2	2	2	2	31	7	24	1	1	1					16.3					7	34	24	2	2	1	4	1	1	4	1	2	0	0		-1.034	-0.67
125	2	1	74.4137	1	1	2	2	2	2	2	2	2	1	2	2	1	2	28	0	28	1	1	1		7.07	90		13.0					15	33	0	2	2	2	5	1	2	5	1	2	-0.515	0		0	-0.67
126	2	1	81.5178	2	1	1	2	1	2	2	2	2	2	2	2	2	2	33	0	33	0	1	1		7.15	34.3		7.8					11	33	24	2	2	1	4	1	2	5	1	2	0	-1.087		0	-0.67
127	2	2	69.0521	1	1	2	2	2	2	2	2	1	2	2	2	2	2	36	0	36	1	1	1					15.3					7	36.5	73	2	2	1	4	1	1	4	1	2	-0.515	0		0	-0.67
128	2	1	57.989	1	1	1	2	1	1	2	1	2	2	2	2	2	2	16	0	16		1	3		7.29	26.0		5.6					11	36	33	2	2	1	1	2	1	1	2	2	-0.515	-1.087		-1.034
129	2	1	44.726	1	1	1	2	2	2	2	2	2	2	2	2	2	2	34	0	34		1	4		7.17	41.5		9.8					11	33	23	2	1	1	1	2	1	1	2	2	-0.515	-1.087		-1.034
130	2	1	46.0219	2	1	2	2	2	2	2	2	2	2	2	2	2	2	30	0	30	1	2	1					19.5					11	36	17	2	2	2	5	1	2	5	1	2	0	0		-1.034	-0.67
131	2	2	33.0904	1	2	2	2	2	2	2	2	2	2	2	2	2	2	20	7	13		1	1		7.02	58.3	169.6	11.9					11	33	24	2	2	1	4	1	2	5	1	2	-0.515	0		-1.034
132	2	1	33.6274	1	2	1	2	2	2	2	2	2	2	2	2	2	2	14	9	5		1	1		7.12	38.9		15.2					9	33	0	2	2	1	1	2	1	1	2	2	-0.515	-1.087		-1.034
133	2	1	41.4685	1	2	1	2	2	2	2	2	2	2	2	2	2	2	8	6	2		1	1		7.18	26.6		12.5					11	33	24	2	1	1	1	2	1	1	2	2	-0.515	-1.087		-1.034
134	2	2	52.7014	1	1	2	2	2	2	2	2	1	2	2	2	2	2	30	1	29	1	2	1										12	33	25	2	2	2	5	1	2	5	1	2	-0.515	0		-1.034	-0.67
135	2	1	36.874	1	2	2	2	2	2	2	2	2	2	2	2	2	2	56	4	52	1	1	1		7.05	74.5		15.0					13	33	50	2	2	1	4	1	1	4	1	2	-0.515	0		-1.034	-0.67
136	2	1	35.2301	1	2	1	2	2	2	2	2	2	2	2	2	2	2	26	17	9	0	1	2		7.36	26.1	320.6	9.2					10	33	25	2	2	1	1	2	1	1	2	2	-0.515	-1.087		-1.034	-0.67
137	2	1	24.1781	1	1	1	2	2	2	2	2	2	2	2	2	2	2	12	0	12	0	1	3		7.26	27.8	370.9	14.6					6	33	27	2	2	1	1	2	1	1	2	2	-0.515	-1.087		-1.034	-0.67
138	2	1	79.9836	1	2	2	2	2	2	2	2	1	2	2	2	1	2	18	9	9	1	2	2		7.18	49.0	99.1	3.6					14	34	24	2	2	2	5	1	2	5	1	2	-0.515	0		0	-0.67
139	2	2	46.3205	1	1	2	2	2	2	2	2	2	2	2	2	2	2	13	0	13	1	2	2		7.15	66.8	106.0	11.8					8	34	24	2	2	2	5	1	2	5	1	2	-0.515	0		-1.034	-0.67
140	2	1	72.474	1	1	1	2	2	2	2	2	2	2	2	2	1	2	15	0	15	0	1	2		7.18	55.1	230.4	3.2					16	36.0	120	2	2	2	5	1	2	5	1	2	-0.515	-1.087		0	-0.67
141	2	2	65.9863	1	2	2	2	2	1	2	1	1	2	2	2	1	2	11	0	11	1	2	1		7.08	40.8	184.9	8.3					11	33	24	2	2	1	4	1	1	4	1	2	-0.515	0		0	-0.67
142	2	2	53.126	1	2	1	2	2	2	2	2	2	2	2	2	2	2	9	2	7	1	1	1		7.11	37.9	184.3						10	36.0	24	2	1	1	1	2	1	1	2	2	-0.515	-1.087		-1.034	-0.67
143	2	1	79.5452	1	1	2	2	2	2	2	1	1	2	2	2	2	2	45	0	45	1	1	1					15.5					14	36.0	22	2	2	2	5	1	2	5	1	2	-0.515	0		0	-0.67
144	2	2	73.0438	1	1	2	2	1	1	2	1	1	2	2	2	2	2	39	0	39	1	1	1					11.4					15	36.0	6	2	2	2	5	1	2	5	1	2	-0.515	0		0	-0.67
145	2	1	69.5178	1	1	1	2	2	2	2	1	1	2	2	2	2	1	48	0	48	1	1	1		6.97	62.4	383.0	15.2					14	36	23	2	2	1	4	1	1	4	1	2	-0.515	-1.087		0	-0.67
146	2	1	60.2548	1	1	2	2	2	2	2	2	2	2	2	2	2	2	48	0	48	1	2	1					18.8					13	36.0	80	2	2	2	5	1	2	5	1	2	-0.515	0		0	-0.67
147	2	2	54.674	1	2	2	2	2	2	2	2	2	2	2	1	2	2	59	5	54	1	1	2					11.7					12	36.0	24	2	2	1	4	1	1	4	1	2	-0.515	0		-1.034	-0.67
148	2	1	44.6986	1	1	1	2	2	2	2	2	2	2	2	2	2	2	24	0	24	1	1	4		7.17	51.1		6.5					7	34	18	2	1	1	1	2	1	1	2	2	-0.515	-1.087		-1.034	-0.67
149	3	1	26.4685	1	1	2	2	2	2	2	2	2	2	2	2	2	2	39	0	39	5	2	1	2	7.1	39.2	562.5	10.6	2.58	2.6	1.4	13.1	11	33	15	2	2	2	5	1	2	5	1	1	-0.515	0	0	-1.034	0
150	3	1	62.7452	1	1	2	2	2	2	2	2	2	2	1	2	2	2	39	0	39	5	2	1	1	7.34	32.4	135.5	11.7	1.55	3.9	9.1	11.4	12	33.0	24	2	2	2	5	1	2	5	1	2	-0.515	0	-1.158	0	0
151	3	1	80.6795	2	2	2	2	2	2	2	2	2	1	2	2	2	2	23	1	22	2	2	1	2	6.86	104.7	50.8	8.4	1.14	4.8	6.7	11.8	13	33.0	24	2	2	2	5	1	2	5	1	2	0	0	0	0	0
152	3	1	69.3836	1	1	2	2	2	2	2	1	1	2	2	2	2	2	34	0	34	11	1	1	2	7.06	29.0	66.5	7.4	1.12	3.7	4.0	6.9	14	33.0	24	2	2	2	5	1	2	5	1	2	-0.515	0	0	0	0
153	3	1	56.2384	1	1	1	2	2	2	2	1	2	2	2	2	2	2	12	0	12	0	1	4	1	7.18	51.5	71.3	1.8	1.21	4.6	5.2	14.2	10	33.0	24	2	1	1	1	2	1	1	2	2	-0.515	-1.087	-1.158	-1.034	-0.67
154	3	2	37.0849	2	2	2	2	2	2	2	2	2	2	2	2	2	2	27	22	5	3	2	1	1	7.09	16.2	131.4	19.4	2.17	6.1	11	6.2	17	33.0	3	2	2	2	5	1	2	5	1	2	0	0	-1.158	-1.034	0
155	3	1	78.8548	2	1	2	2	2	2	2	2	2	1	2	2	2	2	33	0	33	2	2	1	1	6.82	83.0	107.0	14.1	1.07	5.1	8.8	13.8	11	35.0	46	2	2	2	5	1	2	5	1	2	0	0	-1.158	0	0
156	3	1	66.8904	1	2	1	2	2	1	2	1	2	2	2	2	2	2	15	5	10	0	1	6	1	7.38	37.6	176.1	1.8	1.17	3.9	5.8	14.1	8	33.0	21	2	1	1	3	1	1	3	1	2	-0.515	-1.087	-1.158	0	-0.67
157	3	1	41.537	1	2	2	2	2	2	2	2	2	2	2	2	2	2	64	43	21	5	2	1	2	6.6	89.9	148.7	14.1	1.09	3.1	12.2	10	14	33.0	1	2	2	2	5	1	2	5	1	2	-0.515	0	0	-1.034	0
158	3	1	55.2959	1	1	1	2	1	2	2	1	2	2	2	2	2	2	77	15	62	2	1	4	1	6.91	51.5	96.1	14.9	1.29	4.8	7.3	16.1	10	35.0	24	2	1	1	1	2	1	1	2	2	-0.515	-1.087	-1.158	-1.034	0
159	3	1	45.9068	1	1	1	2	2	2	2	2	2	2	2	1	2	2	43	0	43	0	1	3	1	7.26	22.9	92.4	10.5	1.23	3.7	7.8	14.1	7	33.0	24	2	1	1	1	2	1	1	2	2	-0.515	-1.087	-1.158	-1.034	-0.67
160	3	1	74.6795	1	1	2	2	2	2	2	1	2	2	2	2	2	2	68	0	68	6	2	1	2	6.93	73.4	71	14.0	1.35	4.9	8.5	10.1	16	33.0	25	2	2	2	5	1	2	5	1	2	-0.515	0	0	0	0
161	3	1	59.2658	2	2	2	2	2	2	2	1	2	2	2	2	2	2	50	10	40		2	2	1	7.22	25.0	110.1	6.6	1.31	3.1	2.4	15.9	6	33.0	24	2	2	1	4	1	1	4	1	2	0	0	-1.158	0
162	3	2	66.5945	2	1	2	2	2	2	2	2	2	2	1	2	2	2	50	0	50	4	1	1	2	7.18	38.4	142.7	5.0	2.16	4.8	8.7	6.5	13	35.0	24	2	2	1	4	1	2	5	1	2	0	0	0	0	0
163	3	1	30.2932	1	2	2	2	2	2	2	2	2	2	2	2	2	2	53	28	25	4	2	2	2	6.37	158.5	79.4	15.7	1.55	4.9	10.4	12.7	15	33.0	3	2	2	2	5	1	2	5	1	2	-0.515	0	0	-1.034	0
164	3	1	73.1425	1	2	2	2	2	2	2	2	2	2	1	2	2	2	94	5	89	3	1	1	1	6.95	87	308.4	8.3	1.32	3.9	8.6	11.7	15	33.0	24	2	2	2	5	1	2	5	1	2	-0.515	0	-1.158	0	0
165	3	1	52.2493	1	1	2	2	2	2	2	2	2	2	2	2	2	2	16	8	8	1	2	4	1	7.01	76.1	44.3	10.4	0.91	3.5	7.5	13.4	14	33	24	2	2	1	4	1	2	5	1	2	-0.515	0	-1.158	-1.034	-0.67
166	3	1	32.3397	1	2	2	2	2	2	2	2	2	2	1	2	2	2	39	17	22	2	2	1	2	6.8	65.5	174.4	15.2	1.75	4.4	12.9	14.7	17	33.0	8	2	2	2	5	1	2	5	1	2	-0.515	0	0	-1.034	0
167	3	1	70.5836	1	1	2	1	2	2	2	1	1	2	2	2	1	2	24	0	24	1	1	1	1	7.24	45.2	322.0	6.5	6.18	6.1	6.1	10.3	11	33	24	2	2	2	5	1	2	5	1	2	-0.515	0	-1.158	0	-0.67
168	3	2	75.1397	1	1	2	2	2	1	2	1	2	2	2	2	2	2	32	7	25	3	1	1	2				3.8	1.33	3.7	7.9	10.8	14	35	15	2	2	2	5	1	2	5	1	1	-0.515	0	0	0	0
169	3	2	59.2356	1	1	2	2	2	2	2	1	1	2	2	2	2	2	47	0	47	7	1	1	2	7.1	30.3	209.8	6.0	2.22	5.1	9.6	9.3	14	33	23	2	2	2	5	1	2	5	1	2	-0.515	0	0	0	0
170	3	1	66.9178	1	1	1	2	2	2	2	2	2	2	2	2	2	2	20	4	16	3	1	1	1	6.8	78.2	50.3	5.6	1.32	6.6	6.6	12	15	35.0	25	2	2	2	5	1	2	5	1	2	-0.515	-1.087	-1.158	0	0
171	3	2	67.9945	1	1	1	2	2	2	2	2	2	2	2	2	2	2	20	1	19	0	1	1	1	7.25	24.3	64.4	12.1	1.11	3.9	6.7	12.9	11	33.0	24	2	1	1	1	2	1	1	2	2	-0.515	-1.087	-1.158	0	-0.67
172	3	2	75.1726	1	2	1	2	2	2	2	1	2	2	2	1	2	2	10	6	4	0	1	1	1	7.41	25.8	92.0	2.2	1.20	4.1	4.6	13.9	9	35.0	24	2	2	2	5	1	2	5	1	2	-0.515	-1.087	-1.158	0	-0.67
173	3	1	80.3452	1	2	2	2	2	2	2	1	1	2	2	2	2	2	32	15	17	1	1	1	2	6.77	56.8	115.5	11.0	1.95	4.2	8.4	12.2	13	33	24	2	2	2	5	1	2	5	1	2	-0.515	0	0	0	-0.67
174	3	1	72.8685	2	2	1	1	2	2	2	1	1	2	2	2	2	2	22	5	17	3	1	1	1	7.2	31.3	243.0	11.9	1.14	3.9	5.4	16.4	10	34	25	2	1	1	1	2	1	1	2	2	0	-1.087	-1.158	0	0
175	3	1	68.1233	1	2	2	1	2	2	2	1	1	2	2	2	1	2	29	20	9	4	1	1	2	6.89	68.8	89.7		13.48	5.0	12.6	9.1	15	33.0	24	2	2	2	5	1	2	5	1	1	-0.515	0	0	0	0
176	3	1	21.9781	2	2	2	2	2	2	2	2	2	2	2	2	2	2	37	3	34	2	2	1	2	7.01	47.3	330.5	16.3	0.90	4.3	8.8	15.5	14	33.0	11	2	2	2	5	1	2	5	1	2	0	0	0	-1.034	0
177	3	1	73.8904	1	1	2	2	2	2	2	2	2	2	2	2	2	2	21	0	21	6	1	1	2	6.85	64.4	75.8	17.2	2.81	5.9	17.2	14.3	17	33.0	24	2	2	2	5	1	2	5	1	2	-0.515	0	0	0	0
178	3	2	88.5041	1	1	2	2	2	2	2	1	2	2	2	2	2	2	29	0	29	2	1	1	2	6.93	103.1	103.2		1.39	5.1	11.6	9.8	14	35.0	25	2	2	2	5	1	2	5	1	2	-0.515	0	0	0	0
179	3	1	69.2329	1	2	2	2	2	2	2	2	1	2	1	2	2	2	27	1	26	5	1	1	2	6.63	40.1	67.2	21.9	1.53	6.1	17.1	10.3	13	33.0	6	2	2	2	5	1	2	5	1	2	-0.515	0	0	0	0
180	3	2	41.4986	1	2	1	2	2	2	2	2	2	2	2	2	2	2	52	10	42	8	2	1	2	6.98	77.7	61.1	11.9	0.81	2.9	5.7	12	15	35.0	15	2	2	2	5	1	2	5	1	2	-0.515	-1.087	0	-1.034	0
181	3	1	54.0137	1	1	1	2	2	2	2	2	2	2	2	2	2	2	40	2	38	5	1	1	1	7.03	37.4	110.1	14.7	1.68	3.3	10.5	15.3	12	33.0	24	2	1	1	2	2	1	1	2	2	-0.515	-1.087	-1.158	-1.034	0
182	3	1	46.4082	1	1	2	2	2	2	2	2	2	2	2	2	2	2	18	0	18	0	2	3	2	7.11	47.8	210.5	14.0	1.21	4.0	5.1	16.9	9	33.0	24	2	2	1	1	2	1	1	2	2	-0.515	0	0	-1.034	-0.67
183	3	1	38.8384	1	1	1	2	2	2	2	1	2	2	2	2	2	2	54	4	50	10	1	1	1	6.87	57.6	63	20.0	1.33	3.1	6.1	14.2	14	33.0	24	2	1	1	1	2	1	1	2	2	-0.515	-1.087	-1.158	-1.034	0
184	3	1	53.8521	1	1	1	2	2	2	2	2	2	2	2	2	2	2	11	0	11	0	1	1	1	7.39	22.7	79.1	6.8	1.01	3.8	5.2	15.1	11	33.0	24	2	1	1	1	2	1	1	2	2	-0.515	-1.087	-1.158	-1.034	-0.67
185	3	1	61.5315	1	2	2	2	2	2	2	1	1	2	2	2	2	2	32	5	27	2	1	1	2	6.88	92.2	74.2	10	1.16	3.9	7.7	12.7	11	33.0	24	2	1	1	4	1	1	4	1	2	-0.515	0	0	0	0
186	3	1	54.3178	2	1	2	2	2	2	2	2	2	2	2	2	2	2	78	0	78	5	2	1	2	6.8	70.8	47.2	16.7	1.09	4.1	10.5	12.7	13	35	25	2	2	2	5	1	2	5	1	2	0	0	0	-1.034	0
187	3	2	79.2521	1	1	1	2	1	2	2	2	2	2	2	2	2	2	33	0	33	3	1	1	1	7.29	24.1	625.3	11	1.64	4.6	9.0	12.1	8	33.0	24	2	2	2	5	1	2	5	1	2	-0.515	-1.087	-1.158	0	0
188	3	2	56.1425	2	1	2	2	2	2	2	2	2	2	2	2	2	2	43	9	34	2	2	1	2	6.97	32.3	272.1		1.88	3.0	8.7	15.9	16	33.0	24	2	2	2	5	1	2	5	1	2	0	0	0	-1.034	0
189	3	1	60.2164	1	2	1	2	2	2	2	1	2	2	2	2	2	2	70	8	62	10	2	1	1	6.72	100.3	62.6	18.7	1.72	3.3	10.5	14.7	12	33	24	2	2	2	5	1	2	5	1	2	-0.515	-1.087	-1.158	0	0
190	3	1	78.4384	1	2	2	2	2	2	2	2	2	2	2	2	2	2	35	8	27	3	1	1	1	6.9	69.3	324.1	14.9	1.44	4.0	11.5	11.1	15	34.0	21	2	2	2	5	1	2	5	1	2	-0.515	0	-1.158	0	0
191	3	2	64.4411	2	1	2	2	2	2	2	1	2	2	2	2	2	2	50	16	34	2	2	1	2	7.05	46.9	170	9.2	1.82	4.9	10.7	8.3	14	33.0	24	2	2	2	5	1	2	5	1	2	0	0	0	0	0
192	3	1	44.8877	1	2	2	2	2	2	2	2	2	2	2	2	2	2	29	10	19	0	2	1	2	6.68	124.8	78.8	20.1	1.24	4.7	9.4	14.2	6	33.0	24	2	2	1	4	1	1	4	1	2	-0.515	0	0	-1.034	-0.67
193	3	1	47.7068	2	2	2	2	2	2	2	2	2	2	2	2	2	2	33	8	25	2	2	2	1	7.01	65.1	153.4	8.1	1.39	4.0	10.7	12.4	13	33.0	12	2	2	2	5	1	2	5	1	2	0	0	-1.158	-1.034	0
194	3	2	69.0164	2	2	2	2	2	2	2	1	2	2	2	2	2	2	40	10	30	0	2	1	2	7.43	33.4	143.1	9.4	1.23	5.0	6.5	13.8	9	33.0	25	2	2	1	4	1	1	4	1	2	0	0	0	0	-0.67
195	3	1	76.8658	1	2	2	2	2	2	2	1	1	2	2	2	2	2	59	0	59	4	1	5	1	6.85	87	42.9	11.4	3.09	5.6	7.9	9.3	12	33.0	24	2	1	2	5	1	2	5	1	2	-0.515	0	-1.158	0	0
196	3	1	67.8877	1	2	2	2	2	2	2	1	1	2	2	2	2	2	46	5	41	4	1	1	2	6.8	72.7	47.8	7.1	12.16	4.5	6.0	8.2	11	33.0	24	2	2	2	5	1	2	5	1	2	-0.515	0	0	0	0
197	3	1	72.3507	2	2	2	1	2	2	1	2	2	2	2	2	2	2	46	10	36	2	1	1	2	6.74	71.2	102.9	17.6	1.41	5.1	11	5.0		33.0	2	2	2	2	5	1	2	5	1	1	0	0	0	0	0
198	3	1	71.9288	2	1	1	1	2	2	2	1	1	2	2	2	2	2	17	0	17	0	1	5	1	7.29	37.5	86.9	7.3	1.00	4.8	5.5	13.6	8	35.0	24	2	2	1	1	2	1	1	2	2	0	-1.087	-1.158	0	-0.67
199	3	1	39.5589	1	1	1	2	2	2	2	1	2	2	2	2	2	2	46	5	41	6	1	1	1	6.80	34.3	89.1	12.9	5.37	5.8	7.4	16.3	12	34	6	2	1	2	5	1	2	5	1	2	-0.515	-1.087	-1.158	-1.034	0
200	3	1	54.737	1	2	1	2	2	2	2	2	1	2	2	2	2	2	51	8	43	9	1	1	1	6.96	63.8	43.8		1.3	3.6	3.1	13.8	12	33	24	2	1	1	1	2	1	1	2	1	-0.515	-1.087	-1.158	-1.034	0
201	3	1	47.7014	2	1	1	2	1	1	2	1	1	2	2	2	2	2	34	5	29	8	1	1	1	7.31	29.5	409.6	8.6	1.73	6.9	10.6	13.8	15	33.0	25	2	2	2	5	1	2	5	1	1	0	-1.087	-1.158	-1.034	0
202	3	1	42.1288	1	2	2	2	2	2	2	2	2	2	2	2	2	2	30	10	20	9	1	1	1	6.96	63.2	231.3	16.5	1.35	3.2	2.3	15.3	14	33.0	24	2	1	1	2	2	1	2	2	2	-0.515	0	-1.158	-1.034	0
203	3	2	39.3123	1	2	2	2	2	2	2	2	1	2	2	2	1	2	35	5	30	5	1	1	1	7.2	38.4	63.3	7.2	4.30	4.9	7.8	10.9	14	35.0	18	2	2	2	5	1	2	5	1	2	-0.515	0	-1.158	-1.034	0
204	4	2	73.4384	1	1	2	2	2	2	2	1	2	2	2	2	2	2	49	0	49	8	1	3	1	7.22	41.2	87.4	4.5	1.73	4.5	6.6	11.2	13	33	1	2	2	2	5	1	2	5	1	2	-0.515	0	-1.158	0	0
205	4	1	55.1151	1	1	2	2	2	2	2	2	2	2	2	2	2	2	20	0	20	0	1	1	1	7.3	30.2	209.2	1.5	1.59	4.2	6.0	15.2	8	33	20	2	2	1	4	1	1	4	1	2	-0.515	0	-1.158	-1.034	-0.67
206	4	1	58.5123	1	1	2	2	1	2	2	1	2	1	2	2	2	2	14	0	14	3	2	2	1	6.64	179.1	195.4	1.3	1.28	5.4	7.3	13.6	8	33	24	2	2	1	4	1	1	4	1	2	-0.515	0	-1.158	0	0
207	4	1	52.9562	2	1	2	2	2	2	2	1	2	2	2	2	2	2	64	5	59	6	1	1	2	6.77	49.4	270.8	8.6	1.06	5.4	9.5	12.4	14	33	22	2	1	2	5	1	2	5	1	2	0	0	0	-1.034	0
208	4	2	51.7041	2	1		2	2	2	2	2	2	2	2	2	2	2	27	5	22	0	2	2	1	7.56	32.2	216.7	1.0	0.84	3.7	5.4	10.1	10	33	24	2	2	1	1	2	1	1	2	2	0		-1.158	-1.034	-0.67
209	4	1	74.6164	1	2	2	2	2	2	2	1	2	1	2	2	2	2	82	24	58	8	2	1	2	6.78	90.6	136.8	2.5	1.80	6.9	10.3	16.1	14	33	18	2	2	2	5	1	2	5	1	2	-0.515	0	0	0	0
210	4	1	75.1753	1	1	2	2	2	2	2	2	2	2	1	2	2	2	40	0	40	3	2	1	2	6.78	95.2	242.5	4.3	1.41	3.6	10.8	13.0	13	33	24	2	2	2	5	1	2	5	1	2	-0.515	0	0	0	0
211	4	2	71.7452	1	1	1	1	2	1	2	1	2	2	2	2	2	2	21	0	21	0	1	1	2	7.22	26.6	76.6	1.8	0.90	5.3	6.0	13.6	10	33	24	2	1	1	1	2	1	1	2	2	-0.515	-1.087	0	0	-0.67
212	4	2	76.3151	2	2	2	2	2	2	2	1	2	1	2	2	2	2	44	29	15	4	2	1	1					1.01	3.6	6.8	11.5	13	33	24	2	2	2	5	1	2	5	1	1	0	0	-1.158	0	0
213	4	2	55.5945	2	2	2	2	2	2	2	2	2	2	2	2	1	2	28	6	22	0	2	2	2	7.12	45.6	414	1.2	8.77	8.0	6.8	13.0	14	33	25	2	2	1	4	1	2	5	1	2	0	0	0	-1.034	-0.67
214	4	1	54.663	2	2	2	2	2	2	1	1	2	2	2	2	2	2	31	8	23	5	2	1	1	6.56	179.3	107.6	6.7	1.32	3.9	10.9	14.7	13	33	4	2	2	2	5	1	2	5	1	2	0	0	-1.158	-1.034	0
215	4	1	53.6986	1	1	2	2	2	2	2	2	2	1	2	2	2	2	4	0	4	2	2	1	1	7.209	68	93.5	4.6	0.66	5.2	6.2	9.5	13	33	24	2	2	2	5	1	2	5	1	2	-0.515	0	-1.158	-1.034	0
216	4	1	74.0712	2	1	2	2	2	2	2	1	1	2	2	1	2	2	36	2	34	1	2	2	1	7.2	36.7	328.3	8	1.26	3.8	6.4	11.7	15	33	24	2	2	2	5	1	2	5	1	2	0	0	-1.158	0	-0.67
217	4	1	24.5041	1	1	2	2	2	2	2	2	2	2	2	2	2	2	13	0	13	4	2	1	2	6.83	31.4	140.4	7.6	3.56	9.4	17.2	16.0	18	33	6	2	2	2	5	1	2	5	1	2	-0.515	0	0	-1.034	0
218	4	1	46.2	1	1	2	2	2	2	2	2	1	2	2	2	2	2	41	6	35	2	2	1	2	7.02	53.9	183.1	8.5	1.01	3.9	11.6	12.8	13	33	24	2	2	2	5	1	2	5	1	2	-0.515	0	0	-1.034	0
219	4	1	61.0658	2	2	1	2	2	2	2	2	2	2	2	2	2	2	37	7	30	6	1	3	2	6.71	81.6	59.4	12.6	1.40	3.8	9.7	14.1	12	33	24	2	2	2	5	1	2	5	1	2	0	-1.087	0	0	0
220	4	1	38.5288	1	1	1	2	2	2	2	2	2	2	2	2	2	2	17	0	17	0	1	3	1	7.3	44.7	78.8	3.4	1.42	2.8	3.9	16.6	8	33	24	2	1	1	1	2	1	1	2	2	-0.515	-1.087	-1.158	-1.034	-0.67
221	4	2	67.7425	1	1	2	2	2	2	2	2	1	2	2	2	1	2	44	0	44	3	2	1	1	6.97	71.9	127	2.9	8.73	7.8	9.5	7.7	16	33	16	2	2	2	5	1	2	5	1	1	-0.515	0	-1.158	0	0
222	4	1	44.1397	1	1	1	2	2	2	2	2	2	2	2	2	2	2	20	0	20	0	1	4	2	7.12	39.7	113.6	4.7	1.56	3.5	8.8	15.6	11	33	24	2	1	1	1	2	1	1	2	2	-0.515	-1.087	0	-1.034	-0.67
223	4	1	60.8247	1	2	2	2	2	2	2	2	2	1	2	2	2	2	20	11	9	0	2	1	2	6.95	71.7	156	3.3	1.49	3.7		14.9	11	33	24	2	2	2	5	1	2	5	1	2	-0.515	0	0	0	-0.67
224	4	1	71.126	1	1	2	2	2	2	2	1	2	2	2	2	2	2	28	0	28	2	2	1	2	6.85	68.3	99.3	4	1.75	4.6	7.5	9.2	12	33	23	2	2	1	4	1	2	5	1	2	-0.515	0	0	0	0
225	4	2	83.0712	1	1	2	2	2	2	1	1	1	2	2	2	2	2	22	0	22	3	2	3	1	7.33	35.8	68.7	8.3	1.06	2.9	3.0	11.6	13	33	24	2	2	1	3	1	1	4	1	2	-0.515	0	-1.158	0	0
226	4	1	50.3644	1	2	1	2	2	2	2	2	2	2	2	2	2	2	36	12	24	0	1	4	1	7.29	27.2	284.9	4.7	1.19	3.3	3.0	17.8	6	33	24	2	1	1	2	2	1	2	2	2	-0.515	-1.087	-1.158	-1.034	-0.67
227	4	1	59.4959	2	2	2	2	2	2	2	2	1	2	2	2	2	2	9	0	9	1	2	1	1	7.39	36.1	392.6	2.5	1.20	3.9	3.2	8.0	14	33	24	2	2	1	3	1	1	1	2	2	0	0	-1.158	0	-0.67
228	4	1	50.1863	1	2	2	2	2	2	2	2	2	2	2	2	2	2	28	15	13	1	1	1	2	7.25	46.8	101.0	2.3	1.31	4.7		13.8	11	33	24	2	2	1	4	1	1	4	1	2	-0.515	0	0	-1.034	-0.67
229	4	1	63.611	1	1	2	2	2	2	2	1	2	2	2	2	2	2	77	4	73	8	1	1	1	7.15	31.5	72.9	11.4	1.45	3.3	11.4	12.9	14	33	17	2	2	2	5	1	2	5	1	2	-0.515	0	-1.158	0	0
230	4	2	81.2877	1	1	2	2	2	2	2	1	2	2	2	2	2	2	63	0	63	1	1	1	1				9.5	1.61	4.9	5.8	10.2	13	33	2	2	2	2	5	1	2	5	1	1	-0.515	0	-1.158	0	-0.67
231	4	1	54.2301	1	1	1	2	2	2	2	2	2	2	2	2	2	2	28	1	27	0	2	1	1	7.03	27.4	102.7	10.0	1.53	4.0	9.1	18.1	14	33	24	2	2	2	5	1	2	5	1	2	-0.515	-1.087	-1.158	-1.034	-0.67
232	4	1	72.9315	1	1	1	2	2	2	2	2	2	2	2	2	2	2	52	1	51	2	1	4	2	7.24	37.3	47.9	7.8	1.49	3.8	5.6	16.7	13	33	22	2	1	2	5	1	2	5	1	2	-0.515	-1.087	0	0	0
233	4	1	78.6493	1	1	2	2	2	2	1	2	2	2	1	2	2	2	30	10	20	2	2	1	1	7.28	33.1	361.4	6.8	1.20	3.5	5.8	14.0	14	33	24	2	2	1	4	1	1	4	1	2	-0.515	0	-1.158	0	0
234	4	2	65.3616	1	1	2	2	2	2	2	1	2	2	1	2	2	2	40	0	40	8	1	1	2	7.1	60	221	2.3	1.12	5.1	9.5	15.1	11	33	24	2	2	1	4	1	2	5	1	2	-0.515	0	0	0	0
235	4	1	68.8438	1	1	1	2	2	2	2	1	1	2	2	2	2	2	12	1	11	0	1	1	1	7.37	32	69.7	1.9	1.27	3.8	5.7	15.0	8	33	24	2	1	1	1	2	1	1	2	2	-0.515	-1.087	-1.158	0	-0.67
236	4	1	79.2	1	1	2	2	2	2	2	2	1	2	2	2	1	2	18	0	18	4	2	1	2	6.78	59.3	130	11.2	1.78	4.4	6.1	8.7	15	33	1	2	2	2	5	1	2	5	1	2	-0.515	0	0	0	0
237	4	1	53.1918	2	2	2	2	2	2	2	2	2	2	2	2	2	2	32	12	20	4	2	3	1					1.14	4.5	9.6	14.2	14	33	25	2	2	2	5	1	2	5	1	1	0	0	-1.158	-1.034	0
238	4	1	81.2849	1	2	1	1	2	2	2	2	2	2	2	2	2	2	11	8	3	2	1	1	1	7.12	49	334	4.1	1.43	3.9	7.3	14.3	13	33	24	2	2	2	5	1	2	5	1	2	-0.515	-1.087	-1.158	0	0
239	4	2	75.6877	1	1	2	2	2	2	2	1	1	2	2	2	2	2	48	0	48	7	1	1	1	7.26	28.7	100.3	12.1	1.38	6.4	7.5	10.5	14	33	24	2	2	1	4	1	2	5	1	2	-0.515	0	-1.158	0	0
240	4	1	48.2849	1	1	2	2	2	2	2	2	2	2	2	2	2	2	65	0	65		2	1	2	7.19	34.4	54.7	12.4	1.12	4.0	9.2	10.2	14	33	1	2	2	2	5	1	2	5	1	2	-0.515	0	0	-1.034
241	4	1	52.4548	1	1	2	1	2	2	2	1	1	2	2	2	2	2	66	0	66	3	1	1	2	7.2	24.8	329.3	2.9	1.85	4.4	9.5	14.2	6	33	0	2	2	1	4	1	2	5	1	2	-0.515	0	0	-1.034	0
242	4	1	40.674	1	2	1	2	2	2	2	1	2	2	2	2	2	2	149	7	142	31	1	1	2	7.038	75.5	60.2	7.9				14.2	14	33	24	2	2	2	5	1	2	5	1	2	-0.515	-1.087	0	-1.034	0
243	4	1	58.6329	2	1	2	2	2	2	2	1	1	2	2	2	2	2	43	10	33	4	1	2	1	6.9	73.5	106.3	11.8	2.01	3.5	8.6	9.2	14	33	24	2	2	2	5	1	2	5	1	2	0	0	-1.158	0	0
244	4	2	70.2822	1	1	2	2	2	2	2	1	2	2	1	2	2	2	47	0	47	4	2	1	2	7.15	42.1	161	6.1	1.48	4.0	7.9	12.7	10	33	24	2	2	2	5	1	2	5	1	2	-0.515	0	0	0	0
245	4	1	59.4301	2	1	2	2	2	2	2	1	2	1	2	2	2	2	20	0	20	5	2	1	1	6.905	79.8	158.8	1.5	1.38	4.1	13.7	15.9	11	33	24	2	2	1	5	1	1	4	1	2	0	0	-1.158	0	0
246	4	2	74.6466	2	2	2	2	2	2	2	2	2	1	1	2	2	2	18	5	13	4	2	2	1	7.18	57.6	95.7	5.3	1.26	3.8	6.6	10.3	12	33	24	2	2	1	3	1	1	3	1	2	0	0	-1.158	0	0
247	4	1	52.4932	2	1	2	2	2	2	2	2	2	2	2	2	2	1	60	20	40	5	1	1	2	6.89	94.8	54.1	11.1	1.98	5.3	11.3	13.6	18	33	3	2	2	2	5	1	2	5	1	2	0	0	0	-1.034	0
248	4	1	86.1726	1	1	1	1	2	2	2	2	2	2	2	2	2	2	12	0	12	0	1	3	1	7.38	30.6	80.6		1.19	3.8	3.6	13.2	12	33	0	2	2	2	5	1	2	5	1	2	-0.515	-1.087	-1.158	0	-0.67
249	4	2	84.9616	1	1	2	2	2	2	2	1	2	1	2	2	2	2	9	0	9	3	2	2	2	7.25	48.3	416.1	3	1.32	4.3	4.4	11.2	10	33	24	2	2	1	3	1	1	4	1	2	-0.515	0	0	0	0
250	4	2	85.2658	1	1	2	2	2	2	2	2	2	2	2	2	2	2	33	2	31	0	2	2	1	7.23	38.8	250.7	5.6	1.25	4.4	5.0	10.4	8	33	24	2	2	1	2	2	1	1	2	2	-0.515	0	-1.158	0	-0.67
251	4	1	69.8356	1	1	2	1	2	2	2	1	2	2	2	2	2	2	8	0	8	2	1	1	1	7.03	39.1	100.3	4.9	1.56	4.6	7.0	14.5	12	33	24	2	1	1	1	2	1	1	2	2	-0.515	0	-1.158	0	0
252	4	1	40.5753	2	1	2	2	2	2	2	2	2	2	2	2	2	2	38	0	38	2	2	1	1	7.09	62.8	265.2	3.0	1.82	3.6	10.4	16.4	12	33	24	2	2	2	5	1	2	5	1	2	0	0	-1.158	-1.034	0
253	4	1	63.1534	1	2	2	2	2	2	2	1	1	2	2	2	2	2	42	7	35	0	2	1	1					2.87	3.9	9.8	12.8	11	33	12	2	2	2	5	1	2	5	1	1	-0.515	0	-1.158	0	-0.67
254	4	2	51.0822	2	1	2	2	2	2	2	2	2	1	2	2	2	2	61	11	50	7	2	1	2	7.47	20.2	257	7.1	1.10	3.5	4.0	13.4	10	33	24	2	2	2	5	1	2	5	1	2	0	0	0	-1.034	0
255	4	1	67.2438	1	2	1	1	2	2	2	1	2	2	2	2	2	2	13	9	4	0	1	1	1	7.33	37.8	103.5	1.7	1.23	3.9	4.6	13.1	13	33	24	2	1	1	1	2	1	1	2	2	-0.515	-1.087	-1.158	0	-0.67
256	4	1	58.5507	1	2	2	2	2	2	2	2	2	2	2	2	2	2	64	5	59	4	1	1	2	7.065	31.5	75.5	10.9	1.76	4.1	10.2	15.5	14	33	20	2	1	2	5	1	2	5	1	2	-0.515	0	0	0	0
257	4	2	48.6356	1	2	1	2	2	2	2	1	2	2	2	2	2	2	15	0	15	0	1	1	1	7.35	32.2	91.5	6.7	0.83	4.3	6.4	13.2	7	33	24	2	1	1	1	2	1	1	2	2	-0.515	-1.087	-1.158	-1.034	-0.67
258	4	1	22.4384	2	2	2	2	2	2	2	2	2	2	2	2	2	2	48	5	43	6	2	1	2					1.83	5.8	8.3	17.1	14	33	24	2	2	2	5	1	2	5	1	1	0	0	0	-1.034	0
259	4	1	74.0767	2	2	2	2	2	2	2	1	2	2	2	2	1	1	13	0	13	3	2	3	1	7.23	49.3	82.7	9.6	2.13	3.5	4.6	19.0	14	33	24	2	2	2	5	1	2	5	1	2	0	0	-1.158	0	0
260	4	2	48.5178	1	2	2	2	2	2	2	2	2	2	2	2	2	2	75	15	60	12	2	1	2	7.043	42.2	138.6	12.1	1.70	3.3	11.4	7.8	19	33	24	2	2	2	5	1	2	5	1	2	-0.515	0	0	-1.034	0
261	4	1	86.1836	2	2	2	1	2	2	2	2	1	2	2	2	2	2	42	14	28	3	2	1	1	7.3	35.2	108.7	8.2	2.20	5.4	9.9	11.7	14	33	24	2	2	2	5	1	2	5	1	2	0	0	-1.158	0	0
262	4	1	66.1342	1	1	1	2	2	2	2	2	2	2	2	2	2	2	7	0	7	0	1	2	1	7.33	45.6	461	5.3	1.11	3.9	3.2	16.1	5	33	24	2	2	1	1	2	1	1	2	2	-0.515	-1.087	-1.158	0	-0.67
263	4	2	42.874	2	1	2	2	2	2	2	2	2	2	2	2	2	2	27	0	27	3	2	1	1	7.18	27.9	341.8	8.8	1.07	3.8	4.1	16.5	6	33	24	2	2	1	4	1	1	4	1	2	0	0	-1.158	-1.034	0
264	4	2	77.8164	1	2	2	2	2	2	2	2	2	2	1	2	2	2	24	3	21	3	2	2	1	6.91	97.9	54.6	9.9	0.89	3.3	7.9	9.0	12	33	24	2	2	2	5	1	2	5	1	2	-0.515	0	-1.158	0	0
265	4	2	44.2575	2	1	2	2	2	2	2	2	2	2	2	2	2	2	40	0	40	8	2	1	1	6.97	28.7	209.3	11.5	1.40	4.0	8.6	14.6	12	36	3	2	2	2	5	1	2	5	1	2	0	0	-1.158	-1.034	0
266	4	2	49.0301	1	1	2	2	2	2	2	2	2	2	2	2	2	2	24	0	24	2	1	1	1	7.22	32.4	145.8	4.8	1.27	3.2	5.7	12.8	9	33	24	2	2	1	4	1	1	4	1	2	-0.515	0	-1.158	-1.034	0
267	4	1	65.8	2	1	2	2	2	2	2	2	2	2	2	2	2	2	22	0	22	3	2	1	2	7.046	66.7	393.4	9.7	2.00	7.8	11.4	18.0	16	33	24	2	2	2	5	1	2	5	1	2	0	0	0	0	0
268	4	1	41.6356	2	1	1	2	2	2	2	2	2	2	2	2	2	2	22	11	11	0	1	1	1	7.32	37.5	113.1	8.8	0.99	5.2		18.6	7	33	24	2	1	1	1	2	1	1	2	2	0	-1.087	-1.158	-1.034	-0.67
269	4	1	57.3918	1	1	1	2	2	2	2	2	2	2	2	1	2	2	50	0	50	3	1	1	2	7.26	21.9	190.8	11.7	1.62	4.2	6.0	10.1	15	33	24	2	2	2	5	1	2	5	1	2	-0.515	-1.087	0	-1.034	0
270	4	1	71.0356	1	1	2	1	2	2	2	1	2	2	2	2	2	2	23	13	10	2	1	1	1	7.22	38.1	458.1	6.6	1.11	3.3	3.3	12.0	13	33	24	2	1	1	1	2	2	5	1	2	-0.515	0	-1.158	0	0
271	4	1	31.863	2	1	2	2	2	2	2	2	2	2	2	2	2	2	40	2	38	2	2	1	1	6.56	73.9	223.8	13.8	1.60	2.8	12.4	15.8	9	33	24	2	2	1	4	1	2	5	1	2	0	0	-1.158	-1.034	0
272	4	1	61.6877	1	1	2	2	2	2	1	1	1	2	2	2	2	2	51	0	51	6	2	1	2	7.212	47.5	45.6	8.5	2.10	3.6	7.1	9.8	15	33	24	2	2	1	4	1	2	5	1	2	-0.515	0	0	0	0
273	4	1	32.5315	1	1	1	2	2	2	2	2	2	2	2	2	2	2	20	1	19	0	1	1	1	7.17	55.8	192.5	1.6	0.97	4.1	3.5	14.8	6	33	24	2	1	1	1	2	1	1	2	2	-0.515	-1.087	-1.158	-1.034	-0.67
274	4	1	68.663	1	1	2	1	2	2	2	2	2	2	2	2	1	2	53	0	53	4	2	1	1	7.06	57	139.4	7.4	7.95	4.0	7.5	9.5	17	33	24	2	2	1	4	1	2	5	1	2	-0.515	0	-1.158	0	0
275	4	2	85.7425	1	1	2	2	2	2	2	1	2	2	2	2	1	2	34	0	34	3	2	1	1	7.01	49.5	123.2	2.7	5.09	5.7	8.3	10.3	16	33	24	2	2	2	5	1	2	5	1	2	-0.515	0	-1.158	0	0
276	4	2	69.1973	1	1	2	2	2	2	2	1	2	2	2	2	2	2	36	0	36	3	2	1	1	6.8	91.1	148.6	6.7	1.07	3.9	9.0	14.0	12	33	3	2	2	2	5	1	2	5	1	2	-0.515	0	-1.158	0	0
277	4	2	57.2137	1	2	2	2	2	2	2	2	2	2	2	2	2	2	54	5	49	2	1	1	1	7.09	25.6	145.5	8.4	1.20	4.0	9.4	13.2	13	33	24	2	2	2	5	1	2	5	1	2	-0.515	0	-1.158	-1.034	0
278	4	1	72.7918	2	2	2	2	2	2	2	2	1	2	2	1	2	2	40	5	35	0	2	4	1	7.35	23.7	95.0	8.76	1.94	4.3	1.8	10.4	10	33	24	2	2	2	5	1	2	5	1	2	0	0	-1.158	0	-0.67
279	4	2	55.8877	2	1	2	2	2	2	2	2	2	2	2	2	2	2	65	5	60	3	2	1	2	7.18	28.7	61.5	11.6	1.82	4.1	9.1	14.2	15	33	4	2	2	2	5	1	2	5	1	2	0	0	0	-1.034	0
280	4	2	64.3644	1	2	1	1	2	2	2	2	2	2	2	2	1	2	86	0	86	10	1	1	1	7.19	36.4	61.2	8.9	2.16	3.8	8.1	10.3	16	33	24	2	2	2	5	1	2	5	1	2	-0.515	-1.087	-1.158	0	0
281	4	2	74.8986	2	2	2	2	2	2	2	2	2	2	2	2	2	2	18	1	17	7	2	1	2	6.6	114.6	73.2	25.8	3.19	5.3	10.6	10.8	16	33	2	2	2	2	5	1	2	5	1	2	0	0	0	0	0
282	4	1	67.8521	1	2	2	2	2	2	2	2	2	2	2	1	2	2	10	7	3	8	2	1	2				11.7	1.68	4.0	11.5	15.0	13	33	24	2	2	2	5	1	2	5	1	1	-0.515	0	0	0	0
283	4	2	57.2055	1	1	1	2	2	2	2	2	2	2	2	1	2	2	27	0	27	0	1	5	1	7.34	37.6	95.6	4.1	1.01	2.9	4.0	14.4	5	33	19	2	1	1	1	2	1	1	2	2	-0.515	-1.087	-1.158	-1.034	-0.67
284	4	1	64.3808	1	1	2	2	2	2	1	2	1	2	2	2	2	2	23	3	20	2	2	1	1	6.86	106.3	51	12.9	1.33	2.9	9.8	11.4	12	33	24	2	2	2	5	1	2	5	1	2	-0.515	0	-1.158	0	0
285	4	1	55.8877	1	1	2	2	2	2	2	2	2	2	2	2	2	2	19	0	19	0	2	1	1	7.19	55.1	93.2	9.8	1.18	5.3	10.3	8.1	15	33	24	2	2	1	4	1	2	5	1	2	-0.515	0	-1.158	-1.034	-0.67
286	4	1	50.4247	1	1	1	2	2	2	2	2	2	2	2	2	2	2	32	2	30	0	1	3	1	7.34	38	130.6	4.2	1.55	4.6	4.7	14.0	7	33	24	2	1	1	4	1	2	5	1	2	-0.515	-1.087	-1.158	-1.034	-0.67
287	4	1	57.6466	2	1	1	2	2	2	2	2	2	2	2	2	2	2	54	1	53	2	1	2	1	7.17	40.2	62.3	13	1.45	4.2	6.3	14.7	7	33	24	2	2	2	5	1	2	5	1	2	0	-1.087	-1.158	-1.034	0
288	4	1	71.189	1	1	1	2	2	2	2	1	2	2	2	2	2	2	11	0	11	0	1	1	1	7.18	42.3	167.2	5.3	1.59	4.9	6.5	14.3	9	33	24	2	2	1	4	1	2	5	1	2	-0.515	-1.087	-1.158	0	-0.67
289	4	1	76.9562	1	1	2	2	2	2	1	2	2	1	2	2	2	2	22	0	22	0	2	1	1	7.052	58.5	81.8	10.3	1.37	4.1	7.3	12.2	11	33	24	2	2	1	4	1	2	5	1	2	-0.515	0	-1.158	0	-0.67
290	4	1	22.7589	1	2	1	2	2	2	2	2	2	2	2	2	2	2	18	5	13	0	1	1	2	7.27	38.2	253.5	2.6	1.35	4.2	5.6	17.3	7	33	14.98	2	1	1	1	2	1	1	2	2	-0.515	-1.087	0	-1.034	-0.67
291	4	2	31.3671	2	1	2	2	2	2	2	2	2	2	2	2	2	2	33	0	33	1	2	1	2	7.0	33.1	386.7	15.4	1.03	5.6	8.0	10.6	9	33	24	2	2	1	5	1	2	5	1	2	0	0	0	-1.034	-0.67
292	4	1	49.8301	1	2	2	1	2	2	2	1	2	2	2	2	1	2	6	0	6	2	2	2	2	6.82	81.6	121.4	1.0	14.93	5.4	13.4	9.3	12	33	24	2	2	1	2	2	1	2	2	2	-0.515	0	0	-1.034	0
293	4	2	78.4493	2	2	2	2	2	2	2	2	2	2	2	2	2	2	20	4	16	1	1	3	1	6.68	121	58.7	10	1.71	5.5	10.5	11.6	14	33	24	2	2	2	5	1	2	5	1	2	0	0	-1.158	0	-0.67
294	4	1	65.0192	2	2	2	2	2	2	2	1	2	2	2	1	2	2	32	6	26	3	1	1	1	7.37	21.2	393.6	2.9	1.21	4.6	6.3	13.0	10	33	24	2	2	1	4	1	2	5	1	2	0	0	-1.158	0	0
295	4	1	64.1315	1	2	2	2	2	2	2	2	2	2	2	2	2	2	12	9	3	0	1	1	1	7.42	21.5	133	10.3	1.29	3.3	4.8	16.7	6	33	24	2	1	1	1	2	1	1	2	2	-0.515	0	-1.158	0	-0.67
296	4	1	51.4849	1	2	1	2	1	2	2	2	2	2	2	2	2	2	28	7	21	0	1	4	1	7.28	43.9	148.3	4.4	1.21	4.6	4.2	12.9	14	33	16	2	2	1	2	2	1	1	2	2	-0.515	-1.087	-1.158	-1.034	-0.67
297	4	2	78.3068	1	1	2	2	2	2	2	1	2	2	2	2	1	2	8	0	8	2	2	1	1	7.179	49.2	121.9	6.4	9.16	6.8	8.0	11.0	15	33	24	2	2	2	5	1	2	5	1	2	-0.515	0	-1.158	0	0
298	4	2	81.0959	2	2	2	2	2	2	2	1	2	2	2	2	2	2	5	0	5	4	1	3	1	7.21	32.7	70.3	8.9	1.11	2.4	4.7	9.2	13	33	24	2	2	2	5	1	2	5	1	2	0	0	-1.158	0	0
299	4	2	81.326	2	1	2	2	1	1	2	1	1	2	2	2	2	2	9	0	9	2	1	1	2	7.29	35.8	119.6	6.4	2.04	4.6	6.1	8.0	13	33	24	2	2	2	5	1	2	5	1	2	0	0	0	0	0
300	4	1	56.8822	1	1	1	2	2	2	2	1	1	2	2	2	2	2	23	0	23	0	1	1	2	7.17	28.9	128.8	6.2	2.26	4.1	5.8	11.3	9	33	24	2	1	1	1	2	1	1	2	2	-0.515	-1.087	0	-1.034	-0.67
301	4	1	84.1096	1	1	2	2	2	2	2	2	2	2	1	2	2	2	54	0	54	2	2	1	2	6.91	76.8	103.3	11.6	1.34	3.6	8.6	10.7	13	33	22	2	2	1	4	1	2	5	1	2	-0.515	0	0	0	0
302	4	2	75.1397	1	1	1	2	1	1	2	2	2	2	2	2	2	2	10	1	9	0	1	1	2	7.41	30.1	144.3	2.4	2.07	4.2	5.0	12.3	13	33	24	2	2	1	3	1	2	5	1	2	-0.515	-1.087	0	0	-0.67
303	4	2	75.8548	1	2	2	2	1	2	2	1	2	2	2	2	2	2	42	11	31	3	2	1	2	6.87	76.4	114		1.08	5.6	6.3	13.7	12	33	24	2	2	2	5	1	2	5	1	1	-0.515	0	0	0	0
304	4	1	45.7781	2	2	2	1	2	2	2	1	2	2	2	2	2	2	26	4	22	0	1	1	1	7.02	78.2	258.4	7.6	1.27	4.8	8.3	13.4	6	33	24	2	2	1	4	1	1	4	1	2	0	0	-1.158	-1.034	-0.67
305	4	1	75.8685	1	2	2	2	2	2	2	2	1	2	2	2	1	2	46	5	41	2	2	1	1	6.91	34.2	120.7	15.1	2.57	5.5	11.0	3.6	15	33	24	2	2	2	5	1	2	5	1	2	-0.515	0	-1.158	0	0
306	4	1	44.5342	2	1	1	2	2	2	1	1	2	2	2	2	2	2	36	0	36	8	1	3	1	7.137	73.6	353.9	12.9	1.63	3.7	7.0	15.9	13	33	24	2	2	2	5	1	2	5	1	2	0	-1.087	-1.158	-1.034	0
307	4	2	80.2685	1	2	2	2	2	2	2	1	2	1	2	2	2	2	60	23	37	4	2	1	1	7.29	33.7	175.5	8.4	1.88	2.7	9.5	11.4	12	33	8	2	2	2	5	1	2	5	1	2	-0.515	0	-1.158	0	0
308	4	1	48.5178	1	1	2	2	2	2	2	1	1	2	2	2	2	2	34	0	34	3	1	1	2	7.07	56.8	162.9	2.7	1.81	5.4	6.4	11.7	9	33	24	2	1	1	4	1	1	4	1	2	-0.515	0	0	-1.034	0
309	5	1	80.4493	1	2	2	2	2	2	1	1	1	2	1	1	2	2	8	0	8	3	2	1		7.01	51.7	135.5	10.5					8	33	22	2	2	1	4	1	1	4	1	2	-0.515	0		0	0
310	5	1	34.8767	2	1	2	2	2	2	2	2	2	2	2	2	2	2	36	2	34	3	2	1		6.93	83.0		11.1					12	33	26	2	2	1	4	1	2	5	1	2	0	0		-1.034	0
311	5	1	86.6356	1	1	2	2	1	1	2	1	1	1	2	2	2	2	24	0	24	4	1	4					6.7					11	35	41	2	2	2	5	1	2	5	1	2	-0.515	0		0	0
312	5	1	67.8247	2	2	2	2	2	2	2	2	2	2	2	2	2	2	18	8	10	1	2	1		7.27	32.5	130.2	6.8					10	33	24	2	2	1	2	2	1	2	2	2	0	0		0	-0.67
313	5	1	59.211	1	1	1	2	2	2	2	1	2	2	2	2	2	2	9	0	9		1	4		7.28	29.9	415.9						10	33	24	2	1	1	1	2	1	1	2	2	-0.515	-1.087		0
314	5	1	27.5589	1	1	2	2	2	2	2	2	2	2	2	2	2	2	39	3	36	2	1	1		6.93	81.2	106.2						13	33	16	2	2	1	1	2	1	1	2	2	-0.515	0		-1.034	0
315	5	1	81.7562	1	1	1	2	2	2	2	1	2	1	2	2	2	2	11	0	11	0	1			7.34	32.6	115.8	3.4						33	24	2	2	1	4	1	1			2	-0.515	-1.087		0	-0.67
316	5	2	47.0521	2	2	2	1	2	2	2	1	2	2	2	2	2	2	2	0	2	1	1			7.15	44.5		10.3					8	33	24	2	1	1	1	2	1	2	2	2	0	0		-1.034	-0.67
317	5	1	53.5562	1	1	1	2	1	2	2	1	2	2	2	2	2	2	47	1	46	1	1			7.20	27.3	214.2	3.4					14	33	19	2	1	1	1	2	1	1	2	2	-0.515	-1.087		-1.034	-0.67
318	5	1	49.4767	2	2	1	2	2	2	2	1	2	2	2	2	2	2	17	0	17	2	1						10.8					12	33	21	2	1	1						2	0	-1.087		-1.034	0
319	5	1	74.9589	2	2	2	2	1	2	1	1	2	2	2	2	2	2	49	23	26	3	1			7.00	87.1		5.0					12	33	24	2	2	2	5	1	2	5	1	2	0	0		0	0
320	5	1	30.2329	2	1	1	2	2	2	2	1	2	2	2	2	2	2	32	0	32	3	1						17.5						33	24	2	2	1	4	1				2	0	-1.087		-1.034	0
321	6	1	63.189	2	2	2	2	2	2	2	2	2	2	2	2	2	2	28	9	19	1	2	1		7.00	60	292.9	10.8					8	34	24	2	2	2	5	1	2	5	1	2	0	0		0	-0.67
322	6	1	64.0219	1	1	1	2	2	2	2	2	1	2	2	2	2	2	32	0	32	2	1	1		6.94	42		10.6					8	36	24	2	1	1	1	2	1	1	2	2	-0.515	-1.087		0	0
323	7	1	35.5973	2	1	2	2	2	2	2	2	2	2	2	2	2	2	70	13	57	11	2	1		7.02	78.0		14.8					12	33	20	2	2	2	5	1	2	5	1	2	0	0		-1.034	0
324	7	1	47.2795	2	2	2	2	2	2	2	1	2	2	2	2	2	2	58	23	35	5	2	1		7.01	45.5	149.4	13.7					10	33	10	2	2	2	5	1	2	5	1	2	0	0		-1.034	0
325	7	1	57.5589	1	2	2	1	2	2	2	2	2	2	2	2	2	2	31	10	21	3	1	3		7.00	75.7		10.0					3	33	24	2	1	1	1	2	1	1	2	2	-0.515	0		-1.034	0
326	7	2	45.6603	2	2	2	2	2	2	2	2	1	2	2	1	2	2	16	3	13	0	2	3		7.10	54.8	290.9	11.6					8	34	24	2	2	1	4	1	2	5	1	2	0	0		-1.034	-0.67
327	7	2	55.1397	1	1	1	2	2	2	2	2	2	2	2	2	2	2	19	1	18	0	1	2		7.38	34.5	123.7						5	34	8	2	1	1	1	2	1	1	2	2	-0.515	-1.087		-1.034	-0.67
328	7	1	75.4685	1	1	1	2	2	2	2	2	2	2	2	2	2	2	14	0	14	0	1	1		7.25	28	236	11.6					9	33.0	23	1	1	2	5	1	2	5	1	2	-0.515	-1.087		0	-0.67
329	7	1	42.2329	2	1	2	2	2	2	2	1	2	2	2	2	2	2	40	5	35	1	2	1		7.06	57.2	131.8	9.2					14	33.0	24	2	2	1	4	1	1	4	1	2	0	0		-1.034	-0.67
330	7	2	44.7918	1	1	1	2	2	2	2	1	1	2	2	2	2	2	113	0	113	13	1	1		6.89	57.5	512.9	20					13	35.5	24	1	1	2	5	1	2	5	1	2	-0.515	-1.087		-1.034	0
331	7	2	22.9288	1	1	2	2	2	2	2	2	2	2	2	2	2	2	12	0	12	0	2	1		7.33	20.3	327.4	8.2					8	34.0	24	2	2	2	5	1	2	5	1	2	-0.515	0		-1.034	-0.67
332	7	1	25.9425	1	1	1	2	2	2	2	2	2	2	2	2	2	2	25	0	25	0	1	3		7.40	23.1	402.9	6.6						33.0	24	2	1	1	1	2	1	1	2	2	-0.515	-1.087		-1.034	-0.67
333	7	2	64.5096	1	1	2	2	2	1	2	1	1	2	2	2	1	2	16	0	16	1	1	3		7.31	36.9	91.7	5.0					14	36.0	24	2	1	2	5	1	2	5	1	2	-0.515	0		0	-0.67
334	7	1	75.6329	1	1	2	2	2	2	2	2	2	2	1	2	1	2	13	0	13	2	1	3		7.31	34.2	209.7						8	36.0	24	2	1	1	1	2	1	1	2	2	-0.515	0		0	0
335	7	1	74.0575	2	2	2	2	2	2	2	1	2	2	2	2	2	2	52	10	42	3	2	1		7.14	34.2	520.9	9.6						36.0	33	2	2	1	4	1	1	4	1	2	0	0		0	0
336	7	2	73.1945	1	2	2	1	1	1	2	1	2	2	2	2	2	2	25	14	11	0	1	1		7.15	53.2		5.0					10	34	26	2	1	1	4	1	1	4	1	2	-0.515	0		0	-0.67
337	7	1	48.1123	1	2	1	2	2	2	2	2	2	2	2	2	2	2	67	3	64	4	1	1		7.24	41.3	109.3	9.7					10	35.0	30	2	1	2	5	1	2	5	1	2	-0.515	-1.087		-1.034	0
338	7	1	57.1589	1	2	1	2	2	2	2	1	1	2	2	2	2	2	15	5	10	0	1	4		7.26	28.8	72.8	9.9					9	34.0	25	2	1	1	1	2	1	1	2	2	-0.515	-1.087		-1.034	-0.67
339	7	2	52.811	2	1	2	2	2	2	2	1	2	2	2	2	2	2	37	0	37	2	2	1		6.88	59.8	172.2	14.3					11	34.0	25	2	2	2	5	1	2	5	1	2	0	0		-1.034	0
340	7	1	37.5123	2	1	2	2	2	2	2	2	1	2	2	2	1	2	28	0	28	0	1	1		6.96	83.8	422.6	9.3					12	34.0	25	2	1	2	5	1	2	5	1	2	0	0		-1.034	-0.67
341	7	1	42.7945	2	1	2	2	2	2	2	2	2	2	2	2	2	2	65	0	65	4	2	1					15.9					12	34.0	49	2	2	1	4	1	2	5	1	2	0	0		-1.034	0
342	7	1	67.8082	2	2	2	2	2	2	2	1	1	2	2	2	2	2	43	5	38	1	1	1		7.33	37.5	310.3	6.2					12	34.0	3	2	1	2	5	1	2	5	1	2	0	0		0	-0.67
343	7	1	63.5918	1	1	1	2	2	2	2	2	2	2	2	2	2	2	56	0	56	9	1	1					10.9					15	33.5	19	1	1	2	5	1	2	5	1	2	-0.515	-1.087		0	0
344	7	1	60.3863	1	1	2	2	2	2	2	2	2	2	2	2	2	2	23	0	23	2	1	1		7.01	78.8	303.7						10	35.0	24	2	1	1	4	1	2	5	1	2	-0.515	0		0	0
345	7	1	66.2219	1	1	2	2	2	2	2	2	2	2	2	2	2	2	40	4	36	7	2	1		7.06	82.7		7.0					13	34.0	47	2	2	2	5	1	2	5	1	2	-0.515	0		0	0
346	7	1	54.5397	1	2	1	2	2	2	2	2	2	2	2	2	2	2	17	8	9	0	1	3					7.4					9	36	26	2	1	1	1	2	1	1	2	2	-0.515	-1.087		-1.034	-0.67
347	7	1	46.7699	2	1	2	2	2	2	2	2	2	2	2	2	2	2	44	6	38	0	2	1		7.06	40.0	160.6	16.5					13	33.0	23	2	2	2	5	1	2	5	1	2	0	0		-1.034	-0.67
348	7	1	40.7534	1	1	1	2	2	2	2	1	2	2	2	2	2	2	68	0	68	13	1	1		7.24	37.3	148.2	14.1					10	36.0	24	2	1	1	1	2	1	1	2	2	-0.515	-1.087		-1.034	0
349	7	1	59.7096	2	2	2	2	2	2	2	2	1	2	2	2	2	2	36	6	30	1	1	1		6.86	61.7		12.6					16	34.0	26	2	1	2	5	1	2	5	1	2	0	0		0	-0.67
350	7	1	79.9397	1	1	2	2	2	2	1	1	2	2	2	2	2	2	48	0	48	3	2	1		7.07	59.7		8.9					14	35.0	24	2	2	2	5	1	2	5	1	2	-0.515	0		0	0
351	7	1	68.2384	1	1	2	2	2	2	2	1	2	2	2	1	2	2	4	0	4	0	2	4					9.4					7	35.0	11.5	2	2	1	1	2	1	1	2	2	-0.515	0		0	-0.67
352	7	1	55.9589	1	2	1	2	2	2	2	1	2	2	2	2	2	2	70	5	65	4	1	1		7.00	42.4	128.5	10.9					11	34	24	2	1	2	5	1	2	5	1	2	-0.515	-1.087		-1.034	0
353	7	2	19.4932	1	2	1	2	2	2	2	2	2	2	2	2	2	2	16	6	10	0	1	4		7.29	28.9	305.5	8.7					3	36.0	24	2	1	1	1	2	1	1	2	2	-0.515	-1.087		-1.034	-0.67
354	7	2	55.5233	2	2	2	2	2	2	2	2	2	2	1	2	2	2	28	4	24	0	2	1		7.05	48.9		10.7					10	34.0	24	2	2	2	5	1	2	5	1	2	0	0		-1.034	-0.67
355	7	1	45.5534	1	2	1	2	2	2	2	2	2	2	2	2	2	2	40	11	29	2	1	1		7.29	36.3	136.7	2.3					11	36.0	24	2	1	1	4	1	1	4	1	2	-0.515	-1.087		-1.034	0
356	7	2	44.9534	2	1	2	2	2	2	2	2	2	2	2	2	2	2	40	0	40	0	2	1		7.27	39.5	360.7	3.8					10	33.0	23	2	2	1	4	1	2	5	1	2	0	0		-1.034	-0.67
357	7	2	61.1041	1	2	2	2	2	2	2	2	2	2	2	2	2	2	66	7	59	14	1	3		7.03	19.9	530.0	15.5					13	34	18	2	1	2	5	1	2	5	1	2	-0.515	0		0	0
358	7	2	20.5726	2	1	2	2	2	2	2	2	2	2	2	2	2	2	32	0	32	0	2	1		6.93	86.7	106.5	9.5					11	34.0	24	2	2	1	4	1				2	0	0		-1.034	-0.67
359	7	1	75.0658	1	1	2	2	2	2	2	2	1	1	2	1	2	2	36	0	36	2	1	1					15.2					9	36.0	24	2	2	2	5	1	2	5	1	2	-0.515	0		0	0
360	7	2	84.4849	1	2	2	1	2	2	2	1	1	2	2	2	1	2	70	23	47	4	1	3		7.12	53.7		6.5					14	36.0	26	2	1	2	5	1	2	5	1	2	-0.515	0		0	0
361	7	2	75.2055	1	1	2	2	2	2	2	2	1	2	2	2	2	1	36	4	32	1	1	1		6.93	76.4		17.9					19	36.0	21	2	2	2	5	1	2	5	1	2	-0.515	0		0	-0.67
362	7	1	29.1288	1	1	1	2	2	2	2	2	2	2	2	2	2	2	104	0	104	20	1	1		7.34	32.6	384	14.8					18	34.0	22	2	1	2	5	1	2	5	1	2	-0.515	-1.087		-1.034	0
363	7	1	56.4822	1	1	2	2	2	2	2	2	2	2	2	2	2	2	78	0	78	8	2	1		6.59	60.7	122.8	12.7					18	36.0	0	2	2	2	5	1	2	5	1	2	-0.515	0		-1.034	0
364	7	1	58.2493	1	1	1	2	2	2	2	2	2	2	2	2	2	2	13	0	13	0	1	4		7.27	31.8	360.4	7.7					4	35	24	2	1	1	1	2	1	1	2	2	-0.515	-1.087		-1.034	-0.67
365	7	1	63.3479	1	1	2	2	2	2	1	1	1	2	2	2	2	2	62	7	55	8	2	1		7.13	42.4	166.5	11.1						36.0	23	2	2	2	5	1	2	5	1	2	-0.515	0		0	0
366	7	1	57.4384	2	2	2	2	2	2	2	2	2	2	2	2	2	2	59	10	49	5	1			6.84	102.9	142.8						12	34	24	2	1	1	4	1				2	0	0		-1.034	0
367	7	2	80.3808	1	1	2	2	2	2	2	2	2	2	1	2	2	2	66	0	66	3	1	1		7.05	53.5	463	9.4					15	36	20	2	1	2	5	1	2	5	1	2	-0.515	0		0	0
368	7	2	81.5096	1	1	2	2	2	2	2	2	2	2	2	2	2	1	1	0	1		2	1		7.20	43.3	193.4	8.4					9	36	24	2	2	1	3	1	1	3	1	2	-0.515	0		0
369	7	1	63.211	2	1	2	1	2	2	2	2	1	2	2	2	2	2	35	0	35	2	2	1		7.19	36.4	173.5	6.7						36	24	2	2	1	4	1	2	5	1	2	0	0		0	0
370	7	1	71.1781	1	2	1	1	2	2	2	1	2	2	2	2	2	2	31	7	24	0	1	1		7.18	39.4	356.4	9.3					5	36	24	2	1	1	4	1	2	5	1	2	-0.515	-1.087		0	-0.67
371	7	2	53.6959	1	1	1	2	2	2	2	2	2	2	2	2	2	2	22	0	22	0	1	5		7.27	39.3	151.5	6.3					11	36.0	24	2	1	1	1	2	1	1	2	2	-0.515	-1.087		-1.034	-0.67
372	7	1	74.737	1	1	2	2	2	2	2	2	2	2	2	2	2	2	9	0	9	2	2	1		7.36	23.6	245.2	10.9					9	34.0	25	2	2	2	5	1	2	5	1	2	-0.515	0		0	0
373	7	1	55.4932	1	1	1	2	2	2	2	2	2	2	2	2	2	2	12	0	12		1	4		7.38	24.7	121.4	4.7					3	36.0	24	2	1	1	1	2	1	1	2	2	-0.515	-1.087		-1.034
374	7	1	58.1425	1	1	1	2	2	2	2	1	2	2	2	2	2	2	20	1	19	0	1			7.16	43.6	53.4						13	36	24	1	1	1	1	2	1	1	2	2	-0.515	-1.087		-1.034	-0.67
375	7	1	47.2411	2	1	1	1	2	2	2	2	1	2	2	2	2	2	50	0	50	1	1	1		7.00	48.9	254	11.5					8	34	25	2	1	2	5	1	2	5	1	2	0	-1.087		-1.034	-0.67
376	7	1	58.4055	1	1	1	1	2	1	2	2	1	2	2	2	2	2	9	0	9	0	1	4											36	24	2	2	1	1	2	1	1	2	2	-0.515	-1.087		-1.034	-0.67
377	7	1	37.3836	1	2	1	2	2	2	2	2	2	2	2	2	2	2	60	7	53	12	1	2		7.05	38.7	139.6	15.3					13	34	24	2	1	1	1	2	1	1	2	2	-0.515	-1.087		-1.034	0
378	7	1	44.5726	1	1	1	2	2	2	2	2	2	2	2	2	2	2	21	0	21	0	1	1		7.07	34.2	108.7	17.8					16	36	24	2	1	1	1	2	1	1	2	2	-0.515	-1.087		-1.034	-0.67
379	7	2	53.0384	1	1	1	2	2	1	2	2	2	2	2	2	2	2	16	0	16	0	1	1		7.38	28.9	485.8	6.7					11	36.0	38	2	1	1	1	2	1	1	2	2	-0.515	-1.087		-1.034	-0.67
380	7	1	46.2192	1	1	1	2	2	2	2	2	2	2	2	2	2	2	11	0	11	0	1	4		7.19	26.7	136.1	13.4					10	34.0	26	2	1	1	1	2	1	1	2	2	-0.515	-1.087		-1.034	-0.67
381	7	1	65.0055	1	1	2	2	2	2	2	1	2	2	2	2	2	2	11	0	11	3	1	3		7.26	21.7	240.0	7.9					18	36	24	2	1	1	3	1	2	5	1	2	-0.515	0		0	0
382	7	1	56.0575	1	1	2	1	2	2	2	2	2	2	2	2	2	2	8	1	7	0	2	1		7.34	30.1	311.5	8.5					7	34	16	2	2	1	1	2	1	1	2	2	-0.515	0		-1.034	-0.67
383	7	2	56.8	2	2	1	2	2	2	2	1	1	2	2	2	2	2	15	7	8	0	1	1		7.05	49.0	509.6	16.4					9	34	48	2	1	2	5	1	2	5	1	2	0	-1.087		-1.034	-0.67
384	7	1	67.7699	1	1	1	2	2	2	2	1	2	2	2	2	2	2	10	0	10	0	1	4		7.27	24.4	218.5	8.2					5	36	24	2	1	1	1	2	1	1	2	2	-0.515	-1.087		0	-0.67
385	7	1	58.537	2	1	1	1	2	2	2	2	2	2	2	2	2	2	14	0	14	0	1	4		7.28	25.4	132.4	13.0					5	36	25	2	1	1	1	2	1	1	2	2	0	-1.087		0	-0.67
386	7	1	76.0712	1	1	2	2	2	2	2	2	1	1	2	2	2	2	32	0	32	3	2	1		7.12	58.3	108.4	7.8					9	34	24	2	2	2	5	1	2	5	1	2	-0.515	0		0	0
387	7	1	58.5945	1	1	2	2	2	2	2	2	2	1	2	2	2	2	42	0	42	3	2	1		7.30	37.5	506.3						5	36	24	2	2	2	5	1	2	5	1	2	-0.515	0		0	0
388	7	1	47.2877	1	2	2	2	2	2	2	2	2	2	2	2	2	2	17	4	13	0	2	2		7.19	43.2	81.6	11.2						36	25	2	2	1	2	2	1	2	2	2	-0.515	0		-1.034	-0.67
389	7	1	50.5178	2	2	2	2	2	2	2	2	2	2	2	2	2	2	38	4	34	0	1			7.25	31.2	126.7	8.9					12	34	24	2	1	2	5	1	2	5	1	2	0	0		-1.034	-0.67
390	7	1	66.6192	1	1	1	2	2	2	2	2	2	2	2	2	2	2	9	0	9	0	1	3		7.42	21.3	420.8	7.7					4	36	25	2	1	1	1	2	1	1	2	2	-0.515	-1.087		0	-0.67
391	7	2	62.7205	1	1	2	2	2	2	2	1	2	2	2	2	2	2	12	0	12	0	1	1					1.8					14	36	25	2	2	2	5	1	2	5	1	2	-0.515	0		0	-0.67
392	7	1	82.5726	1	2	1	1	2	2	2	1	1	2	2	2	2	2	11	3	8	0	1	1		7.31	22.8	195.3	7.3					8	36	24	2	1	1	1	2	1	1	2	2	-0.515	-1.087		0	-0.67
393	7	1	58.8712	2	2	2	2	2	1	2	1	1	2	2	2	1	2	50	12	38	2	2	1		6.92	72.9	241.0	9.7					16	36	24	2	2	2	5	1	2	5	1	2	0	0		0	0
394	7	1	77.1425	1	2	1	1	2	2	2	2	2	2	2	2	2	2	20	6	14	0	1			7.28	32.1	390.1						12	34	25	1	1	2	5	1	2	5	1	2	-0.515	-1.087		0	-0.67
395	7	1	55.5534	1	1	1	2	2	1	1	1	2	2	2	2	2	2	16	0	16	2	1	1		7.26	34.4	580.7	11.3					13	36	24	2	2	1	4	1				2	-0.515	-1.087		-1.034	0
396	7	1	79.6658	2	1	2	2	2	2	2	2	2	2	2	2	2	2	35	0	35	2	1	1		7.05	59.5	94.2	11.7					14	33	2	2	1	2	5	1	2	5	1	2	0	0		0	0
397	7	1	48.0685	2	2	2	2	2	2	2	2	2	2	2	2	2	2	14	0	14	0	2	1					4.7						36	54	2	2	1	4	1				2	0	0		-1.034	-0.67
398	7	2	50.6658	1	1	2	2	2	2	2	2	2	2	2	2	2	2	83	0	83	3	1	1		7.00	52.0	94.7						13	34	23	1	2	1	1	2	1	1	2	2	-0.515	0		-1.034	0
399	8	2	67.6466	1	2	1	2	2	2	1	2	2	2	2	2	2	2	10	5	5	0	1	3	1	7.37	41.4	96.9	1.4	0.8	3.9	4.7	12.6	8	34.0	24	2	1	1	1	2	1	1	2	2	-0.515	-1.087	-1.158	0	-0.67
400	8	1	54.0986	2	2	2	2	2	2	2	2	2	2	2	2	2	2	42	6	36	5	2	1	2	7.06	29.6	103.8	18.4	1.3	6.7	11.5	12.9	13	33.0	5	2	2	2	5	1	2	5	1	2	0	0	0	-1.034	0
401	8	2	53.8986	2	2	1	2	2	2	2	2	2	2	2	2	2	2	15	12	3	0	2	4	1	7.085	35.3	50.3	14.2	1.1	3.8	6.6	12.1	9	33.0	25	2	2	1	1	2	1	1	2	2	0	-1.087	-1.158	-1.034	-0.67
402	8	1	75.1397	1	2	1	1	2	2	2	1	2	2	2	2	2	2	16	0	16	0	1	2	1	7.10	70.7	179.4	4.9	1	5.3	4.8	14.9	9	36.0	24	2	1	1	4	1	2	5	1	2	-0.515	-1.087	-1.158	0	-0.67
403	8	1	57.9205	1	2	2	2	2	2	2	2	2	2	2	2	2	2	34	11	23	4	1	1	2	7.1	43.2	56.9	13.1	1.3	5	8.8	15.6	12	33	24	2	2	1	4	1	2	5	1	2	-0.515	0	0	-1.034	0
404	8	1	67.5562	2	1	2	2	2	2	2	2	2	2	2	2	2	2	21	0	21	1	2	1	2	6.89	83.1	51	15.2	1.3	4.8	6.6	13.6	8	33.0	24	2	2	1	4	1	2	5	1	2	0	0	0	0	-0.67
405	8	1	44.5096	1	1	1	2	2	2	2	2	2	2	2	2	2	2	38	0	38	1	1	1	2	6.987	55.8	55.6	11.8	0.9	4	7.2	14.3	11	33	24	2	1	2	5	1	2	5	1	1	-0.515	-1.087	0	-1.034	-0.67
406	8	2	35.8438	1	1	2	2	2	2	2	2	2	2	2	2	2	2	35	0	35	2	2	1	2	6.941	53	108.6	13.4	0.8	4.9	9.6	11	10	33	25	2	2	1	4	1	2	5	1	2	-0.515	0	0	-1.034	0
407	8	1	47.4082	1	1	1	2	2	2	2	2	2	2	2	2	2	2	26	0	26	0	1	5	1	7.24	25.4	98.9	5.8	1.1	4.5	7.7	17.5	11	36.0	54	2	1	1	1	2	1	1	2	2	-0.515	-1.087	-1.158	-1.034	-0.67
408	8	1	38.9041	1	1	1	2	2	2	2	2	2	2	2	2	2	2	39	5	34	0	1	5	1	7.19	33.1	74.9	5.9	1.3	3.3	8.3	14.5	10	33.0	20	2	1	1	1	2	1	1	2	2	-0.515	-1.087	-1.158	-1.034	-0.67
409	8	1	83.5096	1	2	2	2	2	2	2	1	2	2	2	2	2	2	48	9	39	0	2	1	1	7.215	42.7	216.7	6.3	1.1	3.4	6.8	11.8	10	33.0	24	2	2	2	5	1	2	5	1	2	-0.515	0	-1.158	0	-0.67
410	8	1	87.789	1	1	1	1	1	2	2	1	2	2	2	2	2	2	8	1	7	0	1	1	2	7.131	39.5	96.1	11.4	1.5	4.1	6.1	9.4	9	33.0	24	2	2	1	3	1	2	5	1	2	-0.515	-1.087	0	0	-0.67
411	8	1	67.2082	1	1	1	1	2	2	2	2	2	2	2	2	2	2	28	0	28	0	1	4	2	7.2	38.5	392.1	11.2	1.2	4.9	6.1	15.1	12	33	24	2	1	1	1	2	1	1	2	2	-0.515	-1.087	0	0	-0.67
412	8	2	60.7863	1	1	2	2	2	2	2	2	2	2	2	2	2	2	42	0	42	2	2	4	1	7.18	36.1	45.2	10	0.7	5	10.7	12.4	12	33.0	29	2	2	1	4	1	1	4	1	2	-0.515	0	-1.158	0	0
413	8	2	67.2822	1	1	2	2	2	2	2	2	2	2	2	2	2	2	20	0	20	2	2	1	2	7.0	60.5	99.3	10.6	1.1	4.3	11.2	10.6	12	33	28	2	2	2	5	1	2	5	1	1	-0.515	0	0	0	0
414	8	1	54.3315	1	1	1	2	2	2	2	2	2	2	2	2	2	2	14	0	14	0	1	4	1	7.2	23.1	230.7	10.7	1.1	3.7	4.2	14.2	11	35	24	2	1	1	1	2	1	1	2	2	-0.515	-1.087	-1.158	-1.034	-0.67
415	8	2	30.8356	2	2	2	2	2	2	2	2	2	2	2	2	2	2	15	7	8	0	2	1	2	7.1	39.4	128.1	5.7	0.6	3.7	11.5	14	11	33.0	24	2	2	2	5	1	2	5	1	2	0	0	0	-1.034	-0.67
416	8	1	36.1123	1	1	1	2	2	2	2	2	2	2	2	2	2	2	39	0	39	2	2	1	2	6.77	60.6	74.6	6	1.1	5.2	9.7	14.9		33.0	24	2	2	2	5	1	2	5	1	1	-0.515	-1.087	0	-1.034	0
417	8	1	33.1151	1	2	1	2	2	2	2	2	2	2	2	2	2	2	45	9	36	3	1	1	1	7.1	47.9	77.2	11	1.4	5.3	10.7	16	12	33.0	24	1	1	1	1	2	1	1	2	2	-0.515	-1.087	-1.158	-1.034	0
418	8	2	65.0356	1	2	2	2	2	1	2	1	1	2	2	2	1	2	42	32	10	2	2	1	1	6.73	69.5	71	13.5	7.8	6.6	7.3	12	15	33.0	24	2	2	1	4	1	2	5	1	1	-0.515	0	-1.158	0	0
419	8	1	66.0192	1	2	2	2	2	2	2	2	2	2	1	2	2	2	31	5	26	2	2	1	1	7.288	37.1	347	5.8	1.4	5.5	10.3	13.7	12	33.0	36	2	2	2	5	1	2	5	1	2	-0.515	0	-1.158	0	0
420	8	2	57.2027	1	1	2	2	2	2	2	2	2	2	2	2	2	2	26	0	26	1	2	1	1	6.910	61.1	168	15.6	1.1	4	10.8	11.9	11	33.0	24	2	2	2	5	1	2	5	1	2	-0.515	0	-1.158	-1.034	-0.67
421	8	2	59.7397	1	1	2	2	2	2	2	2	1	2	2	2	2	2	32	0	32	2	1	3	1	6.95	65	171.9	16.3	0.8	5.5	7.2	11	11	33.0	24	2	1	1	3	1	1	3	1	2	-0.515	0	-1.158	0	0
422	8	1	59.6027	1	1	1	2	2	2	2	2	2	2	2	2	2	2	22	1	21	1	1	2	1	6.83	60.6	87.8	1.2	1.1	3.1	9.2	14.6	10	33.0	24	2	1	1	1	2	1	1	2	2	-0.515	-1.087	-1.158	0	-0.67
423	8	2	53.7836	1	2	2	2	2	2	2	2	2	2	2	2	2	2	24	7	17	0	1	5	1	7.43	46.1	175.5	1.4	7.2	4.1	4.8	13.4	12	33.0	12	2	2	1	2	2	1	2	2	2	-0.515	0	-1.158	-1.034	-0.67
424	8	1	19.5753	1	1	1	2	2	2	2	2	2	2	2	2	2	2	21	0	21	0	1	4	1	7.26	30.1	95.1	11.3	1.2	3.4	7	16.7	7	33.0	24	2	1	1	1	2	1	1	2	2	-0.515	-1.087	-1.158	-1.034	-0.67
425	8	2	56.9836	1	1	1	2	2	1	2	2	2	2	2	2	2	2	10	0	10	0	1	6	1	7.22	24.3	102.0	7.1	1	4	5.4	12.6	10	33.0	12	2	1	1	1	2	1	1	2	2	-0.515	-1.087	-1.158	-1.034	-0.67
426	8	1	55.6	2	2	2	2	2	2	2	2	1	2	2	2	2	2	29	9	20	1	2	4	1	6.855	86	78.5	12.5	0.9	5.1	9.8	13.4	10	33.0	24	2	2	1	4	1	1	4	1	2	0	0	-1.158	-1.034	-0.67
427	8	1	41.6904	2	1	2	2	2	2	2	2	2	2	2	2	2	2	49	0	49	7	2	1	2	6.76	95.4	70.4	18.5	1.4	5.4	13.6	17.4	11	33.0	24	2	2	2	5	1	2	5	1	2	0	0	0	-1.034	0
428	8	1	51.1699	1	1	1	2	2	2	2	2	2	2	2	2	2	2	16	0	16	0	1	4	1	7.18	41.1	118		1	7	7.5	14.9	6	33.0	24	2	1	1	1	2	1	1	2	2	-0.515	-1.087	-1.158	-1.034	-0.67
429	8	1	47.8575	2	2	2	2	2	2	2	2	2	2	2	2	2	2	26	4	22	2	2	1	2	7.054	36.1	203	13	1.1	6.7	9.2	15.9	9	33.0	24	2	2	2	5	1	2	5	1	2	0	0	0	-1.034	0
430	8	1	26.1205	1	1	1	2	2	2	2	2	2	2	2	2	2	2	85	0	85	17	1	1	2	7.06	32	52	15.9	1.1	5.8	8.5	14.2	11	33.0	7	1	2	2	5	1	2	5	1	2	-0.515	-1.087	0	-1.034	0
431	8	1	71.3507	1	1	2	2	2	2	2	1	2	2	2	2	2	2	69	0	69	3	1	1	2	7.02	37.5	167	12.6	1.2	5.3	7.5	14.2	11	34.0	24	2	2	2	5	1	2	5	1	2	-0.515	0	0	0	0
432	8	2	48.0438	1	1	2	2	2	2	2	2	2	2	2	2	2	2	11	0	11	3	2	1	1	6.84	88	64.8	14	0.8	4.9	11.5	15.4	12	34.0	24	2	2	1	3	1	1	3	1	2	-0.515	0	-1.158	-1.034	0
433	8	1	30.1589	1	1	1	2	2	2	2	2	2	2	2	2	2	2	28	0	28	0	1	4	2	7.196	39.9	75.7	8.5	1.3	2.9	7.2	14.9	11	34.0	72	2	1	1	1	2	1	1	2	2	-0.515	-1.087	0	-1.034	-0.67
434	8	1	64.1534	1	1	1	2	2	2	2	2	1	2	2	2	2	2	8	0	8	0	1	3	1	7.25	39.1	82.3	8.2	0.9	3.3	5.6	16.1	10	33.0	24	2	1	1	1	2	1	1	2	2	-0.515	-1.087	-1.158	0	-0.67
435	8	1	62.0411	1	2	1	2	2	2	2	2	2	2	2	2	2	2	40	7	33	4	1	1	2	7.242	48	269	11.1	1.3	3.9	9.1	15	12	33.0	24	2	1	1	3	1	1	3	1	2	-0.515	-1.087	0	0	0
436	8	1	57.3726	1	2	2	2	2	2	2	2	1	2	2	2	2	2	40	3	37	1	2	3	1	7.11	59	95.5	2.5	0.7	4.6	6.9	11.6	7	33.0	24	2	2	1	3	1	1	3	1	2	-0.515	0	-1.158	-1.034	-0.67
437	8	2	54.1315	2	1	2	2	2	2	2	2	1	2	2	2	2	2	34	0	34	3	2	1	2	6.92	44.5	186	8.7	0.9	7.1	9.4	10.8	11	33.0	24	2	2	2	5	1	2	5	1	2	0	0	0	-1.034	0
438	9	1	66.8	1	1	1	2	2	2	2	2	2	2	2	2	2	2	15	0	15	0	1	4	1	7.42	27.5	85	3.3633	1.22	4.1	3.5	15.1	6	33	20	2	1	1	3	1	1	1	2	2	-0.515	-1.087	-1.158	0	-0.67
439	9	1	55.3781	1	2	1	2	2	2	2	1	2	2	2	2	2	2	43	3	40		2	2	2	7.099	37.9	100.7	0.0888	1.46	4.8	6.0	14.3	13	33.0	14.5	2	1	1	2	2	1	1	2	2	-0.515	-1.087	0	-1.034
440	9	1	65.611	1	1		1	2	2	1	1	1	2	2	2	2	2	17	0	17	6	1	1	2	7.113	38.8	92.9	1.0545	3.04	4.7	7.5	10.9	13	34	24	2	1	2	5	1	2	5	1	1	-0.515		0	0	0
441	9	2	42.5781	1	2		2	2	2	2	2	1	2	2	1	2	2	26	0	26	1	2	1	2	6.76	31.5	124.3	0.9768	1.04	3.7	6.7	13.2		33.0	28	2	2	1	4	1	2	5	1	2	-0.515		0	-1.034	-0.67
442	9	2	40.8027	1	1	1	2	2	2	2	2	2	2	2	2	2	2	15	5	10	0	1	4	1	7.35	27	67	0.1332	0.91	3.9	2.4	12.8	6	33	24	2	1	1	1	2	1	1	2	2	-0.515	-1.087	-1.158	-1.034	-0.67
443	9	1	77.9479	1	2		1	2	2	2	1	1	2	2	1	2	2	39	5	34		1	2	1	6.98	38	72.1	0.3552	0.78	3.9	1.1	7.7	12	33.0	24	2	2	1	4	1	2	5	1	2	-0.515		-1.158	0
444	9	1	46.4247	1	1	1	2	2	2	2	1	2	2	2	2	2	2	13	0	13	2	1	1	1	7.300	40.9	114.7	0.4107	1.30	4.8	6.4	17.0	13	33	16	2	1	1	1	2	1	1	2	2	-0.515	-1.087	-1.158	-1.034	0
445	9	1	46.2795	1	1	1	1	2	2	2	2	2	2	2	2	2	2	33	0	33	0	1	5	1	7.380	38.2	316.1	0.1665	1.21	4.3	5.6	15.9	7	33.0	24	2	2	1	1	2	1	1	2	2	-0.515	-1.087	-1.158	-1.034	-0.67
446	9	1	18.0575	1	1	1	2	2	2	2	2	2	2	2	2	2	2	26	0	26	0	1	3	1	7.23	37.6	53.6	1.7427	1.37	3.3	6.2	16.7		33.0	24	2	2	1	1	2	1	1	2	2	-0.515	-1.087	-1.158	-1.034	-0.67
447	9	2	40.8712	1	1	1	2	2	2	2	2	2	2	2	2	2	2	20	0	20	0	1	4	1	7.334	33	68.3	0.0333	0.89	4.0	4.1	13.9	11	33.0	24	2	1	1	1	2	1	1	2	2	-0.515	-1.087	-1.158	-1.034	-0.67
448	9	1	49.5315	1	2	1	2	2	2	2	1	1	2	1	2	2	2	15	4	11	0	1	2	1	7.30	35.8	259	0.1443	0.85	4.0	3.0	15.1	10	33	24	2	1	1	1	2	1	2	2	2	-0.515	-1.087	-1.158	-1.034	-0.67
449	9	1	66.9507	1	1	2	2	2	2	2	2	2	2	2	2	2	1	6	0	6	1	2	5	1	7.227	43.8	105.8	0.6438	1.26	2.8	4.7	9.6	15	33	24	2	2	1	3	1	2	5	1	2	-0.515	0	-1.158	0	-0.67
450	9	1	71.6	1	1		1	2	2	2	1	1	2	2	2	2	2	10	1	9	0	1	1	2	7.045	50	61.9	6.4602	2.12	5.4	5.9	8.4	14	33	1	2	1	2	5	1	2	5	1	2	-0.515		0	0	-0.67
451	9	1	39.6877	1	2		2	2	2	2	2	2	2	2	2	2	2	8	0	8	2	2	3	2	7.07	36.9	94.2	0.7104	1.22	4.1	8.0	16.2	15	33	20	2	2	1	2	2	1	1	2	2	-0.515		0	-1.034	0
452	9	1	72.4301	1	2	1	2	1	1	2	1	2	2	2	2	2	2	25	7	18	3	1	4	1	7.20	44	111.8	0.7881	1.03	4.4	6.9	12.4	10	33.0	20	2	2	1	2	2	1	1	2	2	-0.515	-1.087	-1.158	0	0
453	9	1	61.9315	1	2	1	2	1	2	2	1	2	2	2	2	2	2	52	11	41	0	1	1	2	7.078	62.5	227.6	0.555	1.55	3.2	7.6	15.5	10	33.0	16	2	2	2	5	1	2	5	1	2	-0.515	-1.087	0	0	-0.67
454	9	1	27.3671	1	2	1	2	2	2	2	2	2	2	2	2	2	2	22	11	11	3	1	4	1	6.720	35.7	341	1.221	1.30	4.6	6.8	11.6	11	33	24	2	1	1	2	2	1	2	2	2	-0.515	-1.087	-1.158	-1.034	0
455	9	2	80.3233	1	2		1	2	2	2	1	1	2	2	2	1	2	41	0	41		2	1	2	7.343	22.3	527.1	0.6771	4.43	4.4	6.9	9.9	16	35	22	2	2	2	5	1	2	5	1	2	-0.515		0	0
456	9	1	76.663	1	1	2	2	2	2	1	2	1	1	2	2	2	2	20	0	20	3	2	1	1	6.84	74.4	87.6	1.0212	1.48	4.2	6.9	11.1	13	33	24	2	2	2	5	1	2	5	1	2	-0.515	0	-1.158	0	0
457	9	1	54.4	2		2	2	2	2	2	1	2	2	2	2	2	2	46	10	36		2	1	2	7.16	23.8	169.4	1.4763	1.21	3.2	7.8	14.8	12	33.0	24	2	2	1	4	1	2	5	1	2	0	0	0	-1.034
458	9	1	44.4849	1	1	1	2	2	2	2	2	2	2	2	2	2	2	10	0	10	4	1	5	1	7.27	37.4	72.7	0.2553	1.51	3.2	8.8	17.6	10	33	18	2	1	1	1	2	1	1	2	2	-0.515	-1.087	-1.158	-1.034	0
459	9	1	82.6384	1	1		2	2	2	2	1	1	2	1	2	2	2	59	0	59	5	2	1	2	7.264	37.6	68.7	8.70573	0.98	3.7	6.6	13.2	13	33	24	2	2	2	5	1	2	5	1	1	-0.515		0	0	0
460	9	1	50.7123	2	2		2	2	2	2	2	2	2	2	2	2	2	44	0	44	1	1	1	2	7.09	21	239.4	1.4652	1.18	3.5	6.8	15.3	11	33.0	24	1	1	2	5	1	2	5	1	1	0		0	-1.034	-0.67
461	9	2	54.1425	1	2	2	2	2	2	2	2	1	2	2	2	2	2	44	15	29	3	2	1	2	7.26	54	185	1.0989	1.20	3.5	10.8	12.1	13	33.0	24	2	2	2	5	1	2	5	1	2	-0.515	0	0	-1.034	0
462	9	1	59.7397	1	1	1	2	2	2	2	1	1	2	2	1	1	2	22	0	22	4	2	2	1	7.17	49.4	67.2	0.2775	9.84	7.2	9.3	10.9	12	33	24	2	2	2	5	1	2	5	1	2	-0.515	-1.087	-1.158	0	0
463	9	1	75.1945	1	1	2	2	2	2	2	2	2	2	2	2	2	2	53	0	53	10	2	2	2	6.81	89.6	66.9	1.3875	1.19	2.8	9.6	12.1	14	33.0	24	2	2	2	5	1	2	5	1	1	-0.515	0	0	0	0
464	9	1	58.8822	1	1	1	1	2	2	2	2	2	2	2	2	2	2	9	0	9	0	1	1	2	7.28	19.4	98.9	1.0434	0.85		6.6	15.6	9	33.0	24	2	1	1	1	2	1	1	2	2	-0.515	-1.087	0	0	-0.67
465	9	1	56.6	1	2	1	1	2	2	2	1	1	2	2	2	2	2	28	14	14	0	1	4	1	7.22	45.9	65.4	0.5328	1.45	4.0	9.5	15.0	12	34	24	2	1	1	1	2	1	1	2	2	-0.515	-1.087	-1.158	-1.034	-0.67
466	9	1	64.337	1	1	1	2	2	2	2	2	2	2	2	2	2	2	40	0	40		1	2	1	7.529	27.2	285.4	3.81396	1.29	4.0	2.5	11.7	10	33.0	12	2	1	1	4	1	1	3	1	2	-0.515	-1.087	-1.158	0
467	9	2	54.6329	1	1	2	1	2	2	1	1	1	2	2	2	1	2	18	0	18	3	2	1	1	7.325	37.2	112.8	1.3431	4.66	4.7	8.8	8.6	11	34.0	24	2	2	1	4	1	2	5	1	2	-0.515	0	-1.158	-1.034	0
468	9	2	78.7151	1			2	2	2	2	1	1	2	2	1	1	2	18	0	18	0	2	1	2	6.963	46.6	166.7	0.0777	3.14	2.9	7.0	7.7	10	33	23	2	2	2	5	1	2	5	1	2	-0.515		0	0	-0.67
469	9	2	26.2137	1		1	2	2	2	2	2	2	2	1	2	2	2	30	0	30	1	2	1	1	7.434	21.5	260.3	1.0323	1.07	2.3	5.8	11.8	7	33	24	2	2	1	4	1	2	5	1	2	-0.515	-1.087	-1.158	-1.034	-0.67
470	9	2	74.5041	1	1	2	2	2	1	1	1	1	2	2	2	1	2	25	0	25		1	2	2	7.331	26.4	62.7	0.6993	9.58	4.4	8.4	12.2	17	33	24	2	1	2	5	1	2	5	1	2	-0.515	0	0	0
471	9	1	30.537	1	1	1	2	2	2	2	2	2	2	2	2	2	2	14	0	14	0	1	5	1	7.29	30.4	81.6	0.7992	0.88	3.33	5.4	13.7	10	33.0	24	2	1	1	1	2	1	1	2	2	-0.515	-1.087	-1.158	-1.034	-0.67
472	9	1	55.2904	1	1	1	1	2	2	2	1	2	2	2	2	2	2	22	3	19	0	1	5	1	7.355	43.9	469.5	0.1776	0.93	4.4	4.4	13.1	7	33.0	24	2	1	1	1	2	1	1	2	2	-0.515	-1.087	-1.158	-1.034	-0.67
473	9	1	83.6247	1	1	1	1	2	2	2	2	2	2	2	2	1	2	13	0	13	1	1	5	1	7.46	31.7	576	0.2664	1.23	3.7	4.8	13.7	9	33.0	24	2	1	1	1	2	2	5	1	2	-0.515	-1.087	-1.158	0	-0.67
474	9	2	71.9041	1		2	2	2	2	2	2	1	2	2	2	1	2	8	3	5	0	1	1	2	7.15	60.4	291.5	0.9546	3.77	4.0	6.2	9.2	14	33.0	24	2	2	1	4	1	2	5	1	2	-0.515	0	0	0	-0.67
475	9	1	65.9397	1		2	2	1	2	2	2	2	2	2	2	2	2	88	3	85		1	2	2	7.0	30.9	101	0.555	1.72	3.8	5.6	16.6	12	33.0	24	2	1	1	4	1	1	4	1	1	-0.515	0	0	0
476	9	1	52.5781	2		2	2	2	2	2	2	2	2	2	2	2	2	44	1	43		2	1	2	7.06	58.1	68.3	1.1322	1.29	5.1	8.9	13.1	12	33.0	24	2	2	2	5	1	2	5	1	2	0	0	0	-1.034
477	9	2	72.4603	1	1	2	2	2	2	1	1	2	1	2	1	2	2	41	1	40	0	1	6	1	7.41	22.5	86.8	0.6771	1.04	4.7	5.3	10.2	9	33.0	24	2	2	1	3	1	2	5	1	2	-0.515	0	-1.158	0	-0.67
478	9	1	77.7945	1	1	2	1	2	2	2	1	1	1	2	2	2	2	13	0	13	0	2	3	2	6.90	67.0	173	0.3663	1.39	5.4	6.8	12.7	15	33.0	24	2	2	2	5	1	2	5	1	2	-0.515	0	0	0	-0.67
479	9	2	72.6384	1	1	1	2	2	1	1	1	1	2	2	2	1	2	15	0	15	0	1	4	1	7.43	31.8	92.5	0.4551	1.63	5.2	9.1	12.4	15	33	14	2	2	1	2	2	1	2	2	2	-0.515	-1.087	-1.158	0	-0.67
480	9	2	79.5068	1	1	2	2	2	2	2	1	2	2	2	2	2	2	40	0	40	2	1	1	2	7.110	36.8	335.5	1.0989	1.10	3.0	7.1	10.0	13	33	22	2	1	2	5	1	2	5	1	2	-0.515	0	0	0	0
481	9	1	48.9151	1	1	1	2	2	2	2	1	2	2	2	2	2	2	38	2	36	3	1	4	1	7.247	34.4	69.4	0.6993	1.32	2.8	8.3	15.2	12	33.0	21	2	1	1	1	2	1	1	2	2	-0.515	-1.087	-1.158	-1.034	0
482	9	2	34.7014	1	1	2	2	2	2	2	2	2	2	2	2	2	2	24	0	24	3	2	1	2					0.8	3.8	3.0	10.6	11	35.0	26	2	2	2	5	1	2	5	1	1	-0.515	0	0	-1.034	0
483	9	1	58.4384	1	2	1	2	2	2	2	1	1	2	2	2	2	2	56	1	55	10	1	1	2	7.1	39.8	80.7	10.6671	1.50	3.6	9.5	11.7	13	33.0	24	2	1	2	5	1	2	5	1	1	-0.515	-1.087	0	-1.034	0
484	9	1	61.7096	1	2	1	2	2	2	2	1	2	2	2	2	2	2	18	5	13	0	1	4	1	7.31	34.5	51.7	0.666	1.29	3.9	5.7	15.1	13	33	22	2	1	1	1	2	1	1	2	2	-0.515	-1.087	-1.158	0	-0.67
485	9	1	71.1836	1		2	2	2	2	2	2	2	2	2	1	2	2	35	9	26	6	1	1	2	6.78	73.9	348.8	1.887	1.34	3.9	10.7	11.7	12	33.0	24	2	2	1	4	1	1	4	1	2	-0.515	0	0	0	0
486	9	2	64.4548	1	2		2	2	2	2	2	2	2	2	2	2	2	45	5	40		1	1	1	7.208	33.3	305.6	0.2331	1.31	5.1	12.5	11.8	13	33.0	24	2	2	2	5	1	2	5	1	2	-0.515		-1.158	0
487	9	1	51.4685	1	1	1	2	2	2	2	2	2	2	2	2	2	2	32	0	32	0	1	5	1	7.19	34.4	81.9	11.3109	1.23	3.5	7.3	13.9		33	24	1	1	1	2	2	1	1	2	2	-0.515	-1.087	-1.158	-1.034	-0.67
488	9	1	59.0384	1	1	1	2	2	2	2	2	2	2	2	2	2	2	15	6	9	0	1	4	1	7.38	21.7	202.3	0.3552	0.91	4.0	3.7	14.3	10	33.0	24	2	1	1	1	2	1	1	2	2	-0.515	-1.087	-1.158	0	-0.67
489	9	1	81.6685	1	1	1	2	1	1	2	2	2	2	2	2	2	2	53	5	48	0	1	5	1	7.2	46.8	126.0	3.7851	1.03	3.7	3.8	15.0		33.0	24	2	1	1	1	2	1	1	2	2	-0.515	-1.087	-1.158	0	-0.67
490	9	1	74.4329	1	2	1	1	2	2	1	2	1	2	2	2	1	1	22	0	22	1	1	2	1	6.9	46.4	98.7	13.2756	3.25	4.3	7.6	12.5	14	33.0	24	2	1	2	5	1	2	5	1	2	-0.515	-1.087	-1.158	0	-0.67
491	9	1	63.9178		2		1	2	2	2	1	1	2	2	1	2	2	15	0	15	4	1	2	2	7.34	42.0	125	0.0444	6.26	4.2	6.8	9.9	13	33	12	2	2	2	5	1	2	5	1	2			0	0	0
492	10	2	36.3178	1	1	2	2	2	2	2	2	2	2	1	1	2	2	21	0	21	1	2	1					8.3					5	35	24	2	2	2	5	1	2	5	1	2	-0.515	0		-1.034	-0.67
493	10	1	47.9671	1	1	1	1	2	2	2	2	2	2	2	2	2	2	20	0	20	0	1	1		7.19	27.4	84.1	7.8					11	35	23	1	1	1	2	2	1	2	2	2	-0.515	-1.087		-1.034	-0.67
494	10	1	68.0932	2	2	2	2	2	2	2	2	2	2	2	2	2	2	16	5	11	0	2						2.2					7	35	24	2	2	1	2	2				2	0	0		0	-0.67
495	10	2	73.4	1	2	2	1	2	2	2	1	1	2	2	2	2	2	28	5	23	3	1	1		6.95	82.1		11.4					11	34	25	2	1	1	4	1				2	-0.515	0		0	0
496	10	1	26.6822	1	2	2	2	2	2	2	2	2	2	1	2	2	2	69	40	29	4	2	1		6.6	59.3	254.6	27.9					12	36	24	2	2	1	4	1				2	-0.515	0		-1.034	0
497	10	1	51.2356	1	1	1	2	2	2	2	2	2	2	2	2	2	2	26	0	26	0	1	1		7.03	48.5	85.5	17.3						36	24	2	1	1	4	1				2	-0.515	-1.087		-1.034	-0.67
498	10	2	51.9726	2	1		2	2	2	2	2	2	2	2	2	2	2	18	0	18	0	2	3		7.43	22	143.8	9.4					8	34	24	2	2	1	2	2	1	1	2	2	0			-1.034	-0.67
499	10	1	42.7151	1	1	1	2	2	2	2	2	2	2	2	2	2	2	29	0	29	0	1	1		7.32	35.1	251.3	10.6					4	35	24	2	1	1	1	2				2	-0.515	-1.087		-1.034	-0.67
500	11	1	49.7151	1	1	2	2	2	2	2	2	2	2	2	1	2	2	20	0	20	3	2	1	2	6.8	100	106	13.4	1.08	6.5	6.8	10.7	10	33	24	2	2	1	4	1	2	5	1	2	-0.515	0	0	-1.034	0
501	11	2	71.1342	1	2	2	1	2	2	2	1	1	2	2	2	1	2	28	6	22	4	1	1	2	6.91	65	73	12.1	3.29	5.7	5.2	8.7	14	33	24	2	2	1	4	1	1	4	1	2	-0.515	0	0	0	0
502	11	1	76.3151	1	2	2	2	1	1	2	2	2	2	2	2	2	2	54	5	49	9	1	2	2	6.990	57	57	15.0	1.32	3.6	8.0	12.4	13	33	1	2	2	2	5	1	2	5	1	1	-0.515	0	0	0	0
503	11	1	58.1836	1	1	2	2	2	2	2	1	1	2	2	2	2	2	1	0	1	0	1	2	2	7.125	49.4	50.9	7.5	1.43	5.5	7.4	17.6	11	33	24	1	1	1	1	2	1	1	2	1	-0.515	0	0	-1.034	-0.67
504	11	1	59.1616	1	1	1	1	2	2	2	2	2	2	2	2	2	2	50	0	50	4	1	2	1	6.842	52.5	190.5	14.3	1.31	3.4	9.3	14.0	12	33	13	2	2	2	5	1	2	5	1	2	-0.515	-1.087	-1.158	0	0
505	11	1	49.1233	1	2	1	1	2	2	2	2	2	2	2	2	2	2	24	13	11	0	1	4	1	7.380	34.0	182.5		0.96	4.8	4.4	15.3	9	33	12.58	2	1	1	1	2	1	1	2	2	-0.515	-1.087	-1.158	-1.034	-0.67
506	11	2	46.0877	2	2	2	2	2	2	2	2	2	2	2	2	2	2	30	4	26	3	2	1	2	7.019	80	70.6	15	1.00	5.8	8.3	12.1	12	33	3	2	2	2	5	1	2	5	1	2	0	0	0	-1.034	0
507	11	1	57.4877	1	2	1	2	2	2	2	1	2	2	2	2	2	2	75	19	56	6	1	1	2	7.076	45	423.9	8.5	1.65	4.3	7.6	14.6	14	36	4	1	1	2	5	1	2	5	1	2	-0.515	-1.087	0	-1.034	0
508	11	1	82.4959	2	1	1	2	2	2	2	1	2	2	2	2	2	2	45	10	35	2	1	1	1	6.885	92.2	68.3	12.5	1.19	3.1	10.0	12.5	12	33	8	2	1	2	5	1	2	5	1	2	0	-1.087	-1.158	0	0
509	11	2	79.8082	2	2	2	1	2	2	2	1	1	2	2	2	2	2	23	0	23	1	1	2	1	7.240	42.9	367.9	8.1	1.58	5.4	6.9	9.2	10	33	0.833333	2	1	2	5	1	2	5	1	2	0	0	-1.158	0	-0.67
510	11	2	58.874	1	1	2	1	1	2	2	1	1	2	2	2	1	2	53	0	53	10	2	2	1	7.04	59	96	7.2	8.84	6.7	6.8	13.4	12	33	24	1	2	2	5	1	2	5	1	2	-0.515	0	-1.158	0	0
511	11	2	61.0301	1	1	2	2	2	2	2	2	2	1	2	2	2	2	9	0	9	1	2	5	1	6.92	55	56	15	0.71	6.7	6.2	12.1	12	33	24	2	2	2	5	1	2	5	1	2	-0.515	0	-1.158	0	-0.67
512	11	1	66.6329	2	2	1	2	2	2	2	2	2	2	2	2	2	2	51	4	47	9	1	1	1	7.030	61	251	10.9	1.64	3.1	7.5	8.8	12	33	10	1	1	2	5	1	2	5	1	2	0	-1.087	-1.158	0	0
513	11	1	69.1699	1	1	1	2	2	2	2	1	1	2	2	2	2	2	46	0	46	11	1	4	1	6.860	53	414	15	0.92	5.8	6.0	14.9	11	33	24	1	1	2	5	1	2	5	1	2	-0.515	-1.087	-1.158	0	0
514	11	2	33.7288	1	1	1	2	2	1	2	1	2	2	2	2	2	2	59	0	59	9	1	1	1	7.02	34	386	15	0.67	4.0	9.4	14.6	14	36	25	2	2	2	5	1	2	5	1	2	-0.515	-1.087	-1.158	-1.034	0
515	11	2	68.4384	2	1	2	2	2	1	2	1	1	2	2	2	1	2	59	0	59	2	1	1	2	6.80	107	91	12.6	9.90	8.4	7.9	8.7	17	33	7.17	2	2	2	5	1	2	5	1	2	0	0	0	0	0
516	11	2	75.5507	1	1	2	2	2	2	2	2	2	2	2	1	2	2	76	0	76	6	2	1	1	6.98	77	245	15	0.88	3.3	5.0	8.0	12	34	24	2	1	2	5	1	2	5	1	2	-0.515	0	-1.158	0	0
517	11	1	67.9973	2	1	1	2	2	2	1	1	1	2	2	2	2	2	75	0	75	16	1	1	1	7.23	31	270	8.1	2.53	3.8	4.6	13.2	12	33	24	1	1	2	5	1	2	5	1	2	0	-1.087	-1.158	0	0
518	11	1	26.3425	1	2	2	2	2	2	2	2	2	2	2	2	2	2	13	0	13	0	2	1	1	6.81	40	160	15	2.34	5.6	12.8	15.1	15	33	24	2	2	2	5	1	2	5	1	2	-0.515	0	-1.158	-1.034	-0.67
519	11	2	62.0192	2	1	2	1	2	2	2	1	2	2	2	2	2	2	34	4	30	0	1	1	2	6.82	104.6	56.3	9.6	0.8	4.3	7.8	12.7	11	33	24	2	2	2	5	1	2	5	1	2	0	0	0	0	-0.67
520	11	2	81.9589	1	2	2	2	2	2	2	2	2	2	2	2	2	2	31	8	23	2	2	1	1	6.9	63.9	457.6	9.5	0.83	3.8	6.9	8.7	11	33	21	2	2	2	5	1	2	5	1	2	-0.515	0	-1.158	0	0
521	11	1	53.9781	1	1	2	2	2	2	2	2	1	2	2	2	2	2	55	20	35	2	2	1	2	6.66	51.3	311	15	4.50	8.9	18.8	12.3	20	36	24	2	2	2	5	1	2	5	1	2	-0.515	0	0	-1.034	0
522	11	2	35.211	2	1	2	2	2	2	2	2	2	2	2	2	2	2	51	0	51	9	2	4	1	6.98	46.4	58	8.8	1.28	6.6	9.6	8.4	13	33	24	2	2	2	5	1	2	5	1	2	0	0	-1.158	-1.034	0
523	11	1	73.7699	1	1	1	2	1	2	2	1	2	2	2	2	2	2	27	0	27	0	1	1	2	7.41	23.9	500	10.6	1.65	3.7	6.1	13.7	8	36.5	24	2	1	2	5	1	2	5	1	2	-0.515	-1.087	0	0	-0.67
524	11	1	61.2384	1	1	2	2	2	2	2	1	2	2	2	1	2	2	55	11	44	4	2	1	1	6.93	81.9	228.6	10.8	0.88	4.4	8.6	7.2	12	33	24	2	2	2	5	1	2	5	1	2	-0.515	0	-1.158	0	0
525	11	2	31.589	2	1	2	2	2	2	2	2	2	2	2	2	2	2	31	0	31	1	2	1	1	6.79	50	330.6	12.6	1.29	3.5	10.7	10.9	11	33	3.42	2	2	2	5	1	2	5	1	2	0	0	-1.158	-1.034	-0.67
526	11	1	44.8438	1	1	2	2	2	2	2	2	2	2	2	2	2	2	41	0	41	4	2	1	2	6.931	53.3	106.0	15	1.18	3.3	11.5	10.6	13	33	48	2	2	2	5	1	2	5	1	2	-0.515	0	0	-1.034	0
527	11	2	66.7205	2	2	2	2	2	2	2	2	2	2	2	1	2	2	41	2	39	3	2	1	2	6.77	70.9	268.2	15	1.01	4.8	9.4	11.3	11	36	36	2	2	2	5	1	2	5	1	2	0	0	0	0	0
528	11	2	75.937	2	1	2	2	1	2	2	2	2	2	2	2	2	2	49	0	49	3	2	1	2	6.91	41.1	106.2	9.6	0.97	3.2	7.8	9.8	11	35.5	7	2	2	2	5	1	2	5	1	2	0	0	0	0	0
529	11	1	83.1616	2	2	1	2	1	1	2	2	2	2	2	2	2	2	84	7	77	9	1	2	1	7.11	60	116.2	9.8	1.80	5.2	7.9	11.4	13	36	24	2	2	2	5	1	2	5	1	2	0	-1.087	-1.158	0	0
530	11	2	83.6329	2	1	2	1	2	2	2	1	1	2	2	2	2	2	54	1	53	9	2	1	2	7.04	72.0	219.4	9.4	7.37	10.5	14.1	7.7	15	36	22	2	2	2	5	1	2	5	1	2	0	0	0	0	0
531	11	1	83.2603	1	1	1	1	2	1	1	2	2	2	2	2	2	2	7	0	7	0	1	1	1	7.32	23	240.2	8.1	1.77	5.0	5.7	18	10	33	24	2	2	2	5	1	2	5	1	2	-0.515	-1.087	-1.158	0	-0.67
532	11	2	44.8274	2	2	2	2	2	2	2	2	2	2	2	2	2	2	78	36	42	1	2	1	1	7.34	34.1	246.4	4.3	0.79	3.5	3.0	11.9	8	33	48	2	2	2	5	1	2	5	1	2	0	0	-1.158	-1.034	-0.67
533	11	1	48.3096	1	1	1	2	1	2	1	2	2	2	2	2	2	2	33	2	31	1	1	1	1	6.63	91.7	61.9	15	1.62	3.9	12	14.0	11	36	24	2	2	2	5	1	2	5	1	2	-0.515	-1.087	-1.158	-1.034	-0.67
534	11	1	65.4329	1	1	2	2	2	2	2	2	2	2	2	2	2	2	7	0	7	0	2	2	1	6.74	27.1	349.6	15	1.65	8.5	11.1	3.7	12	33	30	2	2	2	5	1	2	5	1	2	-0.515	0	-1.158	0	-0.67
535	11	1	70.6082	1	1	2	1	2	2	2	1	1	2	2	2	2	2	8	0	8	4	1	1	2	6.81	80.9	97.4	10.9	1.91	5.6	3.4	10.5	12	33	24	2	1	2	5	1	2	5	1	2	-0.515	0	0	0	0
536	11	1	80.6384	1	1	2	2	1	2	2	1	2	2	2	1	2	2	38	0	38	6	1	1	2	6.9	63.6	239.5	13.7	2.30	4.9	8.8	10.8	16	33	24	2	2	2	5	1	2	5	1	2	-0.515	0	0	0	0
537	11	1	77.6411	1	1	2	2	2	2	2	1	2	1	2	2	1	2	37	0	37	4	1	1	1	6.806	80.1	311.6	13	2.85	6.8	5.8	8.6	10	33	24	2	2	2	5	1	2	5	1	2	-0.515	0	-1.158	0	0
538	11	2	79.1315	1	1	2	1	2	2	2	1	2	2	1	2	2	2	43	2	41	4	2	1	1	6.96	115	100.1	7.3	1.14	6.9	7.5	15.1	14	33	24	2	2	2	5	1	2	5	1	2	-0.515	0	-1.158	0	0
539	11	1	53.5973	2	2	2	2	2	2	2	2	1	2	2	2	1	2	11	0	11	3	2	1	1	6.9	52.7	164.9	4.0	10.25	6.0	9.1	11.2	15	33	24	2	2	2	5	1	2	5	1	2	0	0	-1.158	-1.034	0
540	11	1	62.5205	1	1	1	2	2	2	2	2	2	2	2	2	2	2	73	0	73	17	1	2	1	6.94	36	396	10.9	1.76	4.8	6.2	15.9	17	33	24	1	1	1	1	2	1	1	2	2	-0.515	-1.087	-1.158	0	0
541	11	1	76.2795	1	1	2	2	2	2	2	2	2	2	2	2	2	2	17	0	17	1	2	2	1	6.8	97	77	13.4	0.85	6.3	6.7	13.5	12	33	24	2	2	1	4	1	2	5	1	2	-0.515	0	-1.158	0	-0.67
542	11	1	51.5425	1	1	1	2	2	2	2	1	2	2	2	2	2	2	39	0	39	9	1	1	1	6.93	64		7.3	1.73	1.5	6.7	16.8	10	33	24	1	1	1	1	2	1	1	2	2	-0.515	-1.087	-1.158	-1.034	0
543	11	1	81.0137	1	2	2	2	2	2	2	1	1	2	2	2	2	2	11	1	10	3	1	1	1	6.87	104	55	10.7	1.38	4.0	5.6	12.9	14	33	24	2	2	1	4	1	2	5	1	2	-0.515	0	-1.158	0	0
544	11	2	22.6959	1	1	1	2	2	2	2	2	2	2	2	2	2	2	19	0	19	0	1	4	1	7.44	41	146	2.4	0.54	3.7	2.8	12.1	6	33	24	2	2	1	1	2	1	1	2	2	-0.515	-1.087	-1.158	-1.034	-0.67
545	11	2	72.9342	1	2	2	1	2	2	2	1	1	2	2	2	1	2	44	0	44	4	2	1	1	6.87	85	198	11.2	7.88	5.2	9.6	8.0	15	33	24	2	2	1	4	1	2	5	1	2	-0.515	0	-1.158	0	0
546	11	1	70.8466	1	1	2	2	2	2	2	1	2	1	2	1	2	2	5	0	5	2	2	2	1	7.43	43.0	141.0	4.1	0.99	4.5	7.0	11.1	10	33	24	2	2	1	4	1	2	5	1	2	-0.515	0	-1.158	0	0
547	11	1	29.8247	1	2	2	2	1	1	2	2	2	2	2	2	2	2	4	0	4	1	1	4	1	7.08	83		4.8	1.20	4.3	4.7	15.4	8	33	24	2	2	1	2	2	1	1	2	2	-0.515	0	-1.158	-1.034	-0.67
548	11	1	34.1123	1	1	2	2	2	2	2	2	2	2	2	2	2	2	5	0	5	0	2	4	1	7.11	46	243	14.9	1.05	4.1	5.0	16.9	10	33	24	2	2	1	1	2	1	1	2	2	-0.515	0	-1.158	-1.034	-0.67
549	11	2	30.2822	1	1		2	2	2	2	2	2	2	2	2	2	2	14	5	9	0	2	4	1	7.34	32	105	7.4	0.75	3.4	3.9	14.1	8	33	25	2	2	1	1	2	1	1	2	2	-0.515		-1.158	-1.034	-0.67
550	11	1	57.7836	1	1	1	1	2	2	2	2	2	2	2	2	2	2	25	0	25	12	1	1	2	7.00	28	588	15	1.22	3.7	8.9	14.6		33	5	1	1	1	1	2	1	1	2	2	-0.515	-1.087	0	-1.034	0
551	11	1	69.9562	1	2	2	1	2	2	2	1	1	2	2	2	2	2	39	8	31	2	2	1	2	6.92	85	64	10	1.17	3.8	10.3	13.4	14	33	24	2	2	1	4	1	2	5	1	2	-0.515	0	0	0	0
552	11	1	65.7753	2	1	2	2	2	2	1	2	2	2	2	2	2	2	26	0	26	4	2	2	1	7.24	38	310	14.3	1.44	4.2	9.6	11.9	10	33	24	2	2	1	4	1	2	5	1	2	0	0	-1.158	0	0
553	11	1	62.7699	1	1	2	2	2	2	2	1	2	2	2	2	2	2	30	0	30	3	1	2	2	6.8	110	147	8.4	1.21	3.3	8.0	13.3	11	33	23	2	2	1	4	1	2	5	1	2	-0.515	0	0	0	0
554	11	1	59.3479	1	2	2	2	2	2	2	2	1	2	2	2	2	2	4	0	4	1	1	3	2	7.09	58	336	3.3	8.23	5.4	6.3	10.7	10	33	52	1	1	1	3	1	1	2	2	2	-0.515	0	0	0	-0.67
555	11	2	43.7589	2	2	2	2	2	2	2	2	2	2	2	2	2	2	33	6	27	3	2	4	1	6.91	51	471	11.1	0.99	6.9	9.1	8.3	8	33	24	2	2	1	4	1	2	5	1	2	0	0	-1.158	-1.034	0
556	11	1	52.4521	1	1	1	2	1	1	2	2	2	2	2	2	2	2	6	0	6	0	1	1	1	7.05	51	300	12.9	1.45	4.4	6.5	15.5	9	36.0	33	2	2	1	1	2	1	1	2	2	-0.515	-1.087	-1.158	-1.034	-0.67
557	11	1	35.7452	1	1	1	2	2	2	2	2	2	2	2	2	2	2	5	1	4	0	1	5	1	7.13	58	53	3.5	1.05	3.4	6.4	15.8	12	33	24	2	2	1	1	2	1	1	2	2	-0.515	-1.087	-1.158	-1.034	-0.67
558	11	1	59.4932	1	1		2	2	2	1	2	2	2	2	2	2	2	8	0	8	0	2	2	1	7.2	57	69	5.6	1.27	4.3	3.8	10.7	11	33	24	2	2	1	4	1	2	5	1	2	-0.515		-1.158	0	-0.67
559	11	1	56.4877	1	1	1	2	2	2	2	2	2	2	2	2	2	2	42	0	42	2	1	1	2	7.23	66	312	12.9	1.08	3.7	8.4	13.2	11	33	24	2	2	1	4	1	1	3	1	2	-0.515	-1.087	0	-1.034	0
560	11	1	53.1205	1	1		2	2	2	2	2	1	2	2	2	2	2	4	0	4	1	1	2	2	7.22	60	77	3.7	0.97	3.9	3.7	14.2	9	33	24	2	2	1	4	1	2	5	1	2	-0.515		0	-1.034	-0.67
561	11	2	62.1151	1	2	2	2	2	2	2	2	2	2	2	2	2	2	44	0	44	6	1	2	1	6.628	96.2	53.1	15.0	1.16	5.0	14.1	12.0	15	33	30	2	2	1	4	1	2	5	1	2	-0.515	0	-1.158	0	0
562	11	1	32.1781	1	1	2	2	2	2	2	1	2	2	2	2	2	2	4	0	4	2	2	1	1	7.02	73.9	108.8	4.7	1.46	3.2	10.1	15.7	12	33	24	2	2	1	1	2	1	1	2	2	-0.515	0	-1.158	-1.034	0
563	11	2	68.674	1	1	2	2	2	2	2	1	2	2	2	2	2	2	23	0	23	2	2	4	1	6.969	115	62.5	10.6	0.84	4.8	7.9	12.1	12	33	24	2	2	1	4	1	1	4	1	2	-0.515	0	-1.158	0	0
564	11	1	38.1808	1	1	2	2	2	2	2	2	2	2	2	2	1	2	21	5	16	3	2	1	1	6.79	93.1	80.7	12	10.50	3.4	5.8	13.0	15	33	24	2	2	1	4	1	2	5	1	2	-0.515	0	-1.158	-1.034	0
565	11	2	72.8219	1	1	2	2	2	1	2	2	2	2	2	2	2	2	33	0	33	4	2	1	1	6.85	69.6		15	2.71	8.1	9.6	9.7	15	33	24	2	2	1	4	1	1	4	1	2	-0.515	0	-1.158	0	0
566	11	1	60.4712	1	1	1	2	2	2	2	2	2	2	2	2	2	2	37	0	37	0	1	4	2	7.04	35	139	15	1.56	3.6	9.3	14.1	9	33	24	2	1	1	1	2	1	1	2	2	-0.515	-1.087	0	0	-0.67
567	11	2	57.2329	2	2	2	2	2	2	2	2	2	2	2	2	2	2	22	5	17	2	1	5	2	6.8	103.6	76.7	15	0.82	8.1	12.1	12.2	8	33	24	2	2	1	4	1	2	5	1	2	0	0	0	-1.034	0
568	11	1	47.3452	1	2	1	2	2	2	2	2	2	2	2	2	2	2	40	8	32	3	1	2	1	6.96	51.8		14.0	1.29	3.9	8.5	15.8	12	33	24	2	1	1	1	2	1	1	2	2	-0.515	-1.087	-1.158	-1.034	0
569	11	1	36.2932	1	1	1	2	2	2	2	2	2	2	2	2	2	2	5	0	5	0	1	5	1	7.1	50.8	380.0	8.4	1.03	3.1	5.1	16.2	10	36	24	2	2	1	1	2	1	1	2	2	-0.515	-1.087	-1.158	-1.034	-0.67
570	11	2	51.6274	1	1	1	2	2	2	2	2	2	2	2	2	2	2	2	0	2	0	1	4	1	7.35	31.8	266.6	4.1	1.17	5.1	5.8	12.4	9	33	24	2	1	1	1	2	1	1	2	2	-0.515	-1.087	-1.158	-1.034	-0.67
571	11	1	63.7342	1	1	2	2	2	2	2	1	2	2	2	2	2	2	6	0	6	0	2	1	1	7.4	32.8	332	2.4	1.9	4.8	8.9	16.0	9	33	24	2	2	1	1	2	1	1	2	2	-0.515	0	-1.158	0	-0.67
572	11	1	59.3918	2	2	1	2	2	1	2	2	2	2	2	2	2	2	13	5	8	0	1	1	1	7.3	33.2	444.8	7.5	1.17	3.9	7.1	16.3	10	33	24	2	1	1	1	2	1	1	2	2	0	-1.087	-1.158	0	-0.67
573	11	2	63.6137	1	1	2	2	2	2	2	2	2	2	2	2	2	2	12	0	12	1	2	2	2	7.08	59	301.9	11.3	0.82	3.1	8.4	12.8	10	33	24	2	2	1	4	1	1	4	1	2	-0.515	0	0	0	-0.67
574	11	1	78.1671	1	1	2	2	2	2	2	1	2	2	2	2	2	2	40	8	32	0	1	1	1	7.2	38	101	5.0	1.41	5.40	5.8	14.3	12	33	24	2	2	1	4	1	2	5	1	2	-0.515	0	-1.158	0	-0.67
575	11	1	54.5644	1	1	1	2	2	2	2	2	2	2	2	2	2	2	22	0	22	0	1	1	1	7.4	36.5	117.1	1.6	0.87	4.2	2.2	14.6	9	33	25	2	1	1	2	2	1	3	1	2	-0.515	-1.087	-1.158	-1.034	-0.67
576	11	1	63.1342	1	1	1	2	1	2	2	2	2	2	2	2	2	2	40	0	40	2	1	1	2	6.626	110.8	72.3	12.9	0.99	4.7	7.0	14.1	13	33	24	2	1	1	4	1	1	4	1	2	-0.515	-1.087	0	0	0
577	11	2	48.8466	2	1	2	2	2	2	2	2	2	2	2	2	2	2	24	0	24	2	2	4	1	6.9	69.4	110.1	9.2	0.87	4.5	7.4	9.9	11	33	24	2	2	1	4	1	2	5	1	2	0	0	-1.158	-1.034	0
578	11	1	61.6329	1	1	1	2	2	2	2	1	2	2	2	2	2	2	42	0	42	4	1	1	1	6.76	86.4	64.2	10.5	1.55	4.4	5.0	12.2	9	33	24	2	1	1	4	1	2	5	1	2	-0.515	-1.087	-1.158	0	0
579	11	1	61.7836		1	2	2	2	2	2	2	2	2	2	2	2	2	7	0	7	0	2	1	1	7.45	26.8	123.5	6.5	0.91	3.4	2.6	10.0	10	33	24	2	2	1	4	1	1	4	1	2		0	-1.158	0	-0.67
580	11	1	50.9726	1	1	1	2	2	2	2	2	2	2	2	2	2	2	17	1	16	0	1	2	1	7.24	39	122		0.57	3.7	2.4	16.1	5	33	22	2	2	1	1	2	1	1	2	2	-0.515	-1.087	-1.158	-1.034	-0.67
581	11	1	79.126	2	2	1	1	1	2	2	1	2	2	2	2	2	2	6	3	3	0	1	1	1	7.34	46.4	71.4	3.7	1.11	4.1	3.7	12.3	6	33	24	2	2	1	1	2	1	2	2	2	0	-1.087	-1.158	0	-0.67
582	11	2	29.3041	1	2	1	2	2	2	2	2	2	2	2	2	2	2	11	9	2	0	1	4	1	7.29	47.4	510.3	2.8	0.77	4.6	5.7	15.0	5	33	24	2	2	1	1	2	1	1	2	2	-0.515	-1.087	-1.158	-1.034	-0.67
583	11	1	81.5699	1	2	1	2	2	2	2	2	2	2	2	2	2	2	19	12	7	0	1	1	1	7.27	32.3	188.4	5.5	1.25	3.6	5.5	12.8	11	33	24	2	1	1	1	2	1	1	2	2	-0.515	-1.087	-1.158	0	-0.67
584	11	1	61.0575	1	1	1	1	2	2	2	2	2	2	2	1	2	2	14	0	14	0	1	1	1	7.25	39	265.9	5.0	1.00	3.5	3.6	11.4	11	33	24	2	1	1	1	2	1	1	2	2	-0.515	-1.087	-1.158	0	-0.67
585	11	2	66.4301	1	1	1	2	2	2	2	1	2	1	2	2	2	2	27	1	26	0	1	1	2	7.18	40.8	394.6	9.8	1.19	3.3	5.9	14.4	12	33	24	2	1	1	2	2	1	2	2	2	-0.515	-1.087	0	0	-0.67
586	11	1	77.3753	1	2	2	1	2	2	2	1	1	2	2	2	2	2	38	8	30	5	1	1	2	6.7	85.8	75.4	15.0	2.19	7.4	12.1	14.5	17	33	48	2	2	1	4	1	2	5	1	2	-0.515	0	0	0	0
587	11	2	85.4274	2	1	2	2	2	2	2	2	2	2	1	2	2	2	25	0	25	0	2	1	2	6.98	81.2	355.9	4.4	0.83	4.4	8.1	9.8	11	33	25	2	2	1	4	1	2	5	1	2	0	0	0	0	-0.67
588	11	1	51.6466	1	1	1	2	2	2	2	2	2	2	2	2	2	2	10	0	10	0	1	2	1	7.19	45.5	83.7	5.5	1.10	3.6	5.9	14.1	13	33	24	2	1	1	1	2	1	1	2	2	-0.515	-1.087	-1.158	-1.034	-0.67
589	11	2	33.0959	1	2	1	2	2	2	2	2	2	2	2	2	2	2	25	5	20	1	1	1	1	7.31	35	118	5.8	0.97	4.6	6.1	14.8	9	33	24	2	1	1	1	2	1	1	2	2	-0.515	-1.087	-1.158	-1.034	-0.67
590	11	2	54.9671	2	1	1	2	2	2	2	2	2	2	2	2	2	2	21	0	21	1	1	1	2	7.39	26.5	430.6	3.6	1.13	3.1	3.5	12.5	10	33	48	2	2	1	1	2	1	1	2	2	0	-1.087	0	-1.034	-0.67
591	11	1	76.9644	2	1	2	2	2	2	2	2	2	2	1	2	2	2	38	1	37	3	2	4	1	6.68	86.4	89.6	9.5	1.25	2.9	10.1	13.5	13	33.0	24	2	2	1	4	1	1	4	1	2	0	0	-1.158	0	0
592	11	2	54.8658	1	1	2	2	2	2	1	1	1	2	2	2	1	2	4	0	4	1	2	4	1	7.01	78.9	210.8	7.8	8.27	7.9	4.9	11.2	11	33	24	2	2	1	2	2	1	1	2	2	-0.515	0	-1.158	-1.034	-0.67
593	11	1	65.8137	1	1	1	1	2	2	2	1	1	2	2	2	1	2	21	0	21	2	1	4	1	7.33	32.4	234.5	7.9	4.35	3.6	4.1	6.5	10	36	53	2	1	1	2	2	2	5	1	2	-0.515	-1.087	-1.158	0	0
594	11	1	74.8904	1	1	1	2	1	1	2	1	1	2	1	2	2	2	15	0	15	0	1	1	1	7.38	37.3	69.7	5.1	4.54	3.3	3.3	11.4	12	33	24	2	2	1	2	2	1	2	2	2	-0.515	-1.087	-1.158	0	-0.67
595	11	2	59.7699	1	2	2	1	2	2	2	2	2	2	2	2	2	2	15	3	12	0	1	6	2	7.28	30.3	327.1	8.6	0.88	3.6	6.7	14.5	11	33	24	2	2	1	1	2	1	1	2	2	-0.515	0	0	0	-0.67
596	11	1	89.0904	2	2	1	1	2	2	2	2	2	2	2	2	2	2	8	0	8	0	2	4	2	7.16	40	256	10	2.02	5.4	6.0	11.8	11	33	24	2	2	1	3	1	1	3	1	2	0	-1.087	0	0	-0.67
597	11	1	68.5918	1	1	2	2	2	2	2	1	1	2	2	2	1	2	19	0	19	1	1	4	2	6.96	97.8	459.4	12.4	12.16	4.8	7.7	11.0	14	33	24	2	1	1	3	1	1	3	1	2	-0.515	0	0	0	-0.67
598	12	1	71.1726	1	2	1	2	2	2	2	2	2	2	2	2	2	2	42	9	33	3	1	2	1	7.03	44.5	118.0	12.1	1.22	4.5	6.4	13.1	10	33	24	2	1	1	4	1	2	5	1	2	-0.515	-1.087	-1.158	0	0
599	12	2	45.8301	1	2	1	1	2	2	2	2	2	2	2	2	2	2	14	7	7	0	1	4	1	7.10	38.3	138.8	8.8	1.05	3.6	8.5	13.0	6	33	19	2	1	1	1	2	1	1	2	2	-0.515	-1.087	-1.158	-1.034	-0.67
600	12	1	57.6137	1	1	1	1	2	2	2	2	2	2	2	2	2	2	29	1	28	0	1	5	1	7.21	30	207.6	12.3	1.43	2.8	8.8	17	7	33	12	2	1	1	1	2	1	1	2	2	-0.515	-1.087	-1.158	-1.034	-0.67
601	12	2	75.6712	1	1	2	2	2	2	2	1	2	2	2	2	2	2	45	5	40	1	2	1	2	6.83	94.4	68.3	9.0	1.38	5.2	9.6	10.9	11	33	24	2	2	1	4	1	2	5	1	2	-0.515	0	0	0	-0.67
602	12	1	70.1397	1	2	2	2	2	2	2	1	2	2	2	1	2	2	53	13	40	4	1	1	1	6.67	90.5	93.5	10.1	1.25	5.6	4.7	11.9	10	33	22	2	2	2	5	1	2	5	1	2	-0.515	0	-1.158	0	0
603	12	2	40.6822	1	2	1	2	2	2	2	2	2	2	2	2	2	2	33	10	23	2	1	1	1	6.84	91.2	90.9	12.5	1.26	3.2	8.6	14	8	33	24	2	1	1	4	1	1	4	1	2	-0.515	-1.087	-1.158	-1.034	0
604	12	1	57.7452	2	2	2	2	2	2	2	2	2	2	2	1	2	2	20	5	15	2	2	4	2	7.13	39.8	263.2	11.1	1.19	4.9	5.3	14.2	7	33	24	2	2	1	4	1	2	5	1	2	0	0	0	-1.034	0
605	12	1	48.7918	1	2	2	2	2	2	2	2	1	2	2	2	2	2	49	0	49	1	1	1	2	6.72	89.1	73.4	12.4	2.89	5.0	11.2	14.4	13	34	7.33	1	1	2	5	1	2	5	1	1	-0.515	0	0	-1.034	-0.67
606	12	1	82.0658		2	2	2	1	2	2	1	2	2	2	2	2	2	29	6	23	1	2	1	2	7.35	39.6	77.6	6.9	1.05	4.3	6.9	14.5	8	33	24	2	2	1	4	1	2	5	1	2		0	0	0	-0.67
607	12	2	69.0247	2	2	2	1	2	2	2	1	1	2	2	2	2	2	38	4	34	2	1	1	1	6.84	54.5	265.3	2.5	8.20	5.2	8.6	13.3	10	33.5	25	2	2	1	4	1	2	5	1	2	0	0	-1.158	0	0
608	12	1	74.1836	1	1	2	2	2	2	2	2	2	2	2	2	2	2	13	0	13	2	2	1	2	7.06	36.7	212.0	10.1	2.11	5.2	7.4	11.6	11	33	24	2	2	1	3	1	1	3	1	2	-0.515	0	0	0	0
609	12	1	54.6	1	1	2	2	2	2	2	1	1	2	2	2	2	2	62	0	62	6	1	1	2	6.75	67.8	177.3	11.4	5.10	10.7	13.8	12.5	15	34	24	2	1	2	5	1	2	5	1	2	-0.515	0	0	-1.034	0
610	12	1	59	1	1	1	2	2	2	2	2	2	2	2	2	2	2	20	10	10	0	1	5	1	7.25	36.6	275.1	6.2	0.95	3.4	7.3	14.8	5	34	24	2	1	1	1	2	1	1	2	2	-0.515	-1.087	-1.158	0	-0.67
611	12	1	75.1699	1	2	1	2	1	2	2	1	1	2	2	1	2	2	13	6	7	0	1	5	1	7.25	32.6	53.4	6.6	1.23	3.4	5.3	13.8	6	33	20	2	1	1	1	2	1	1	2	2	-0.515	-1.087	-1.158	0	-0.67
612	12	1	48.7452	1	1	2	2	2	2	2	2	2	2	2	2	2	2	27	0	27	0	2	1	1	6.53	71.0	309.4	26.3	1.50	3.9	11.3	11.5	16	34	22	2	2	2	5	1	2	5	1	2	-0.515	0	-1.158	-1.034	-0.67
613	12	1	30.0658	1	2	1	1	2	2	2	2	2	2	2	2	2	2	20	5	15	2	1	1	1	7.22	36.9	128.4	19.2	1.40	3.8	10.2	14.5	6	33	24	2	1	1	1	2	1	1	2	2	-0.515	-1.087	-1.158	-1.034	0
614	12	1	63.5205	2	2	1	2	2	2	2	2	2	2	2	1	2	2	37	5	32	2	1	1	1	7.19	31.7	132.2	10.3	1.18	5.9	6.0	14.8	14	34	23	2	1	2	5	1	2	5	1	2	0	-1.087	-1.158	0	0
615	12	2	68.6219	2	2	2	2	2	2	2	1	2	1	2	2	2	2	20	5	15	1	2	1	1	7.41	42.2	76.3	4.1	0.85	4.5	4.1	15.7		33	10	2	2	2	5	1	2	5	1	2	0	0	-1.158	0	-0.67
616	12	1	53.5397	2	2	2	2	2	2	2	2	1	2	2	2	2	2	25	4	21	1	2	2	1	6.91	74.9	108.1	13.2	1.09	5.3	6.2	10.6	12	33	24	2	2	2	5	1	2	5	1	2	0	0	-1.158	-1.034	-0.67
617	12	1	75.4137	1	1	2	2	2	2	2	1	2	2	2	2	2	2	24	0	24	1	1	1	2	6.80	97.3	72.3	13.0	0.86	5.5	7.8	14.3	11	33	24	2	2	2	5	1	2	5	1	2	-0.515	0	0	0	-0.67
618	12	2	46.7068	2	1	2	2	2	2	2	2	2	2	2	2	2	2	63	0	63	3	2	1	2	6.92	55.3	101.9	18.5	1.09	5.8	10	12.1	12	33	24	2	2	1	4	1	2	5	1	2	0	0	0	-1.034	0
619	12	1	57.6932	2	2	1	2	2	2	2	2	2	2	2	2	2	2	7	4	3	0	1	5	1	7.19	32.6	66.2	4.9	1.40	3.8	5.3	14.3	11	33	24	1	1	1	1	2	1	1	2	2	0	-1.087	-1.158	-1.034	-0.67
620	12	1	66.6466	1	1	1	2	2	2	2	1	1	2	2	2	2	2	30	0	30	1	1	1	2	7.17	53.5	169	5.8	1.13	4.1	6.0	14	8	33	24	2	1	1	4	1	1	3	1	2	-0.515	-1.087	0	0	-0.67
621	12	1	57.4767	1	2	2	2	2	2	2	2	2	1	2	2	2	2	12	4	8	0	2	1	1	6.76	125.9	82.8	11.9	1.64	6.5	8.1	17.5	12	34	24	2	2	1	2	2	1	1	2	2	-0.515	0	-1.158	-1.034	-0.67
622	12	1	40.3342	1	1	1	2	2	2	2	1	2	2	2	2	2	2	3	0	3	1	1	4	1	7.42	28.4	263.5	2.3	1.23	4.2	5.5	15.2	12	34	24	2	1	1	1	2	1	1	2	2	-0.515	-1.087	-1.158	-1.034	-0.67
623	12	1	38.8301	1	2	1	2	2	2	2	2	2	2	2	2	2	2	34	5	29	2	1	2	2	7.12	26.3	108.1	13.1	1.40	3.3	9.1	15.8	11	33	24	2	1	2	5	1	2	5	1	2	-0.515	-1.087	0	-1.034	0
624	12	2	40.4685	2	1	2	2	2	2	2	2	2	2	2	2	2	2	31	0	31	1	2	1	2	7.18	20.8	205.6	12.5	1.12	2.6	9.3	10.3	10	33	18	2	2	1	4	1	2	5	1	2	0	0	0	-1.034	-0.67
625	12	1	61.4658	1	1	1	2	2	2	2	1	2	2	2	2	2	2	13	3	10	0	1	4	1	7.20	37.4	87.4	9.9	10.54	5.8	4.3	12.3	6	33	24	2	1	1	1	2	1	2	2	2	-0.515	-1.087	-1.158	0	-0.67
626	12	2	60.737	1	1	2	2	2	2	2	1	1	2	2	2	2	2	45	0	45	3	2	1	2	7.04	53.0	101.4	5.3	0.90	5.5	11.8	13.6	11	34	24	2	1	2	5	1	2	5	1	2	-0.515	0	0	0	0
627	12	2	49.126	1	1	2	2	2	1	2	1	2	2	2	2	2	2	26	0	26	1	1	1	2	6.95	97.2	189.2	8.5	1.16	7.3	6.4	11.4	8	34	24	2	2	1	4	1	2	5	1	2	-0.515	0	0	-1.034	-0.67
628	12	1	61.7863	2	2	1	2	1	1	2	2	2	2	2	2	2	2	28	3	25	1	1	1	1	6.85	82.6	75.5	6.0	1.54	3.7	6.7	12.1	11	34	24	1	1	2	5	1	2	5	1	2	0	-1.087	-1.158	0	-0.67
629	12	1	70.0959	1	1	2	2	2	2	2	1	2	2	2	2	2	2	106	12	94	14	1	1	2	7.12	23.5	51	16.5	1.49	5.7	7.1	14.6	14	33	12	1	1	2	5	1	2	5	1	2	-0.515	0	0	0	0
630	12	1	73.2767	1	1	2	2	2	2	2	1	1	2	2	2	2	2	10	0	10	1	2	1	1	7.15	48.0	64.2	8.2	1.83	5.5	4.5	14.9	14	36.0	13.5	2	2	1	4	1	1	3	1	2	-0.515	0	-1.158	0	-0.67
631	12	2	50.737	2	2	2	2	2	2	2	2	2	2	2	2	2	2	15	10	5	0	1	1	1	7.43	29.8	151.8	3.3	1.14	3.0	5.2	15.5	7	33	24	2	1	1	1	2	1	1	2	2	0	0	-1.158	-1.034	-0.67
632	12	1	54.0384	1	1	2	2	2	2	2	2	2	2	2	2	2	2	28	0	28	1	2	1	1	7.03	46	323.6	8.4	0.92	3.4	7.4	15.8	5	33	18	2	2	1	4	1	1	4	1	2	-0.515	0	-1.158	-1.034	-0.67
633	12	1	54.4356	1	1	1	2	2	2	2	2	2	2	2	2	2	2	12	0	12	0	1	1	1	7.1	37.3	60.1	11.3	1.07	2.8	6.8	16.3	12	33	24	2	1	1	2	2	1	1	2	2	-0.515	-1.087	-1.158	-1.034	-0.67
634	12	1	49.8877	1	1	1	2	2	2	2	2	2	2	2	2	2	2	26	4	22	0	1	4	1	7.32	26.8	124.1	8.8	1.52	3.3	6.4	14.6	8	36	33	2	1	1	1	2	1	1	2	2	-0.515	-1.087	-1.158	-1.034	-0.67
635	12	1	35.4822	1	2	2	2	2	2	2	2	2	2	2	2	2	2	58	1	57	2	1	1	1	7.29	24.4	96.5	10.5	1.72	3.1	9.6	15.6	10	34	24	2	1	2	5	1	2	5	1	2	-0.515	0	-1.158	-1.034	0
636	12	1	57.0384	1	1	2	2	2	1	2	2	1	2	2	2	2	2	11	0	11	0	2	1	1	7.24	23.4	138.1	11.5	2.43	5.6	10.7	10.6	8	34	24	2	2	1	3	1	1	3	1	2	-0.515	0	-1.158	-1.034	-0.67
637	12	1	43.7288	1	1	1	2	2	2	2	2	2	2	2	2	2	2	22	10	12	5	1	1	1	7.19	39.4	81.4	4.7	0.90	4.2	2.7	15.6	10	36	24	2	1	1	1	2	1	1	2	1	-0.515	-1.087	-1.158	-1.034	0
638	12	1	62.8384	1	1	1	1	2	2	2	2	2	2	2	2	2	2	32	6	26	2	1	1	1	6.8	51.4	61.1	11.8	2.89	6.3	9.6	14.7	18	33	21	2	2	2	5	1	2	5	1	2	-0.515	-1.087	-1.158	0	0
639	12	2	81.6356	1	1	1	2	2	2	2	2	2	2	2	2	2	2	34	9	25	1	1	1	2	6.9	76.8	75.3	11.2	1.08	4.0	7.2	12.9	8	33	24	2	1	1	4	1	1	4	1	2	-0.515	-1.087	0	0	-0.67
640	12	1	56.8685	1	1	1	2	2	2	2	2	2	2	2	2	2	2	41	17	24	0	1	1	1	7.2	45.8	125.6	9.2	1.17	2.9	6.0	14.4	12	34	24	2	1	1	1	2	1	1	2	2	-0.515	-1.087	-1.158	-1.034	-0.67
641	12	2	71.6658	1	1	2	2	2	2	2	2	2	2	2	2	2	2	32	10	22	2	2	1	1	6.9	34.7	151	7.1	3.38	10.4	10	10	14	36	24	2	2	1	4	1	1	3	1	2	-0.515	0	-1.158	0	0
642	13	1	26.9945	2	1	1	2	1	2	2	2	2	2	2	2	2	2	16	0	16	0	1	4	1	7.25	38.8	92.8	4.1	1.06	4.1	1.9	16.3	9	36	21	2	1	1	1	2	1	1	2	2	0	-1.087	-1.158	-1.034	-0.67
643	13	2	71.7671	1	1	2	1	2	2	2	1	2	2	2	2	2	2	15	0	15	9	2	4	1	7.13	46.8	159.7	10.8	1.87	4.2	6.8	6.8	15	37	15	2	2	2	5	1	2	5	1	2	-0.515	0	-1.158	0	0
644	13	2	59	2	2	2	2	2	2	2	2	1	2	2	2	2	2	46	10	36	2	1	4	1	6.98	98.7	66	7.5	0.53	4.2	6.6	12.7	12	33	24	2	2	1	4	1	2	5	1	2	0	0	-1.158	0	0
645	13	2	78.9507	1	1	2	1	2	2	2	1	1	2	2	2	1	2	22	0	22	3	2	4	1	7.04	48.2	101.5	14.2	4.98	9.6	10.9	10.5	15	35	23	2	2	2	5	1	2	5	1	2	-0.515	0	-1.158	0	0
646	13	2	42.6384	2	1	2	2	2	2	2	2	2	2	2	2	2	2	43	13	30	1	2	1	2	6.79	86.0	72.7	17.0	1.02	3.7	9.8	11.5	13	35	24	2	2	1	4	1	2	5	1	2	0	0	0	-1.034	-0.67
647	13	2	28.9123	2	1	2	2	2	2	2	2	2	2	2	2	2	2	33	0	33	2	2	1	2	7.204	33.4	75.3	14.2	0.90	4.8	7.1	14		35	19	2	2	1	4	1	2	5	1	2	0	0	0	-1.034	0
648	13	2	71.6301	2	2	1	2	2	2	2	1	1	2	2	2	2	2	68	17	51	11	1	1	2	6.98	47.8	84.9	13.2	1.59	4.2	7.0	12.2	12	35	9	2	2	2	5	1	2	5	1	2	0	-1.087	0	0	0
649	13	2	47.6247	2	2	2	2	2	2	2	2	2	2	2	2	2	2	38	10	28	5	1	1	2	6.89	55	47.9	14.4	0.98	5.6	7.0	1.2	12	36	16	2	2	2	5	1	2	5	1	2	0	0	0	-1.034	0
650	13	1	49.4904	1	1	1	2	2	2	2	1	2	2	2	2	2	2	16	3	13	0	1	1	1	7.36	22.3	140.3	9.1	1.34	4.6	6.3	15.4	12	36	19	2	1	1	1	2	1	1	2	2	-0.515	-1.087	-1.158	-1.034	-0.67
651	13	1	44.6	2	2	2	2	2	1	2	2	2	2	2	2	2	2	23	4	19	0	1	4	2	7.38	32.7	160.7	1.4	1.47	5.1	4.4	14.1	10	35	21	2	2	1	1	2	1	1	2	2	0	0	0	-1.034	-0.67
652	13	1	61.6767	2	2	2	2	2	2	2	2	2	2	2	2	2	2	9	1	8	1	1	4	1	6.86	114.5	74.4	6.9	0.83	5.4	5.7	14.5	12	36	23	2	2	1	1	2	1	1	2	2	0	0	-1.158	0	-0.67
653	13	2	66.7918	2	1	2	2	2	1	1	1	1	1	2	2	1	2	60	2	58	7	1	1	2	6.89	86.2	139	10.4	1.58	6.6	11.5	8.4	14	35.5	21	2	2	2	5	1	2	5	1	2	0	0	0	0	0
654	13	1	58.6767	2	2	2	2	2	2	2	2	2	2	2	2	2	2	38	8	30	2	1	1	2	6.8	119.8	70.2	11.4	1.12	5.6	8.9	15.1	11	35.5	16	2	1	1	4	1	2	5	1	2	0	0	0	0	0
655	13	1	80.1863	1	2	2	2	2	2	1	2	2	1	2	2	2	2	36	6	30	0	1	1	1	7.09	64	70.2	4	1.24	4.1	5.2	11.1	5	35	24	2	2	1	4	1	2	5	1	2	-0.515	0	-1.158	0	-0.67
656	13	2	52.2822	1	1	1	2	2	2	2	2	2	2	2	2	2	2	27	0	27	0	1	5	1	7.12	54.3	47.4	17.3	0.91	2.2	9.1	12.1	9	35	21	2	1	1	1	2	1	1	2	2	-0.515	-1.087	-1.158	-1.034	-0.67
657	13	1	37.9507	2	1	1	2	2	2	2	1	2	2	2	2	2	2	14	0	14	0	1	6	1	7.04	46.1	120.5	12.4	1.25	3.6	8.3	13.5	9	36	23	2	1	1	1	2	1	1	2	2	0	-1.087	-1.158	-1.034	-0.67
658	13	1	72.8	1	2	2	1	2	2	1	2	2	2	2	2	1	2	38	11	27	3	1	1	2	7.08	90.4	62.6	10.1	3.25	4.1	5.5	11.4	14	35	0	2	2	2	5	1	2	5	1	2	-0.515	0	0	0	0
659	13	1	24.9233	1	1	2	2	2	1	2	2	2	2	2	2	2	2	35	2	33	3	1	1	2	7.12	29.3	511.1	9.3	1.05	3.6	6.6	14.4	13	36	17	1	2	2	5	1	2	5	1	1	-0.515	0	0	-1.034	0
660	13	1	41.8	1	1	2	2	2	2	2	2	2	2	2	2	2	2	12	0	12	0	2	4	1	7.08	62.9	182.4	12.1	1.25	4.5	8.2	18.2	11	35	18	2	2	1	3	1	1	3	1	2	-0.515	0	-1.158	-1.034	-0.67
661	13	2	28.6301	2	2	2	2	2	2	2	2	2	2	2	2	2	2	16	5	11	1	2	1	1	6.92	66	183.9	12.9	0.84	5.0	6.5	11.8	6	35	24	2	2	1	4	1	1	4	1	2	0	0	-1.158	-1.034	-0.67
662	13	1	44.4521	1	1	1	2	2	2	2	1	2	2	2	2	2	2	42	0	42	0	1	1	1	7.29	38.3	101.2	13.5	1.34	3.6	14.1	14.4	8	36	5	2	1	1	4	1	2	5	1	2	-0.515	-1.087	-1.158	-1.034	-0.67
663	13	1	62.7644	2	2	2	1	2	2	2	1	1	1	2	1	1	2	23	18	5	2	1	1	1	6.94	98.3	173.9	12.1	5.30	4.6	7.7	13.3	14	35	23	2	2	1	4	1	2	5	1	2	0	0	-1.158	0	0
664	13	1	63.1644	1	1	1	2	2	2	2	2	2	2	2	2	2	2	20	2	18	0	1	1	1	7.22	30.6	53.3	13.7	1.43	4.2	8.5	14.8	13	36	22	2	1	1	1	2	1	1	2	2	-0.515	-1.087	-1.158	0	-0.67
665	13	1	51.337	1	1	1	2	2	2	2	2	2	2	2	2	2	2	57	0	57	6	1	1	2	6.93	51.2	86.8	17.5	1.01	4.3	8.0	14.9	10	36	20	2	1	1	4	1	2	5	1	2	-0.515	-1.087	0	-1.034	0
666	13	1	43.1342	2	2	1	2	2	2	2	2	1	2	2	2	1	2	33	7	26	1	1	1	1	7.06	74.3	97.7	10.6	5.33	4.2	6.1	12.3	15	36	22	2	2	1	4	1	1	4	1	2	0	-1.087	-1.158	-1.034	-0.67
667	13	1	43.9096	1	2	2	2	2	2	2	2	2	2	2	2	2	2	28	5	23	2	2	1	2	6.82	69.5	43.7	12.8	2.08	4.6	8.7	12.6	18	36	24	2	2	2	5	1	2	5	1	2	-0.515	0	0	-1.034	0
668	13	1	38.8959	2	1	2	2	2	2	2	2	2	2	2	2	2	2	32	0	32	2	2	1	2	6.75	90.1	59.5	5.4	1.37	5.7	10.2	15.2	8	36	20	2	2	2	5	1	2	5	1	2	0	0	0	-1.034	0
669	13	2	72.9589	2	2	2	2	2	2	2	1	2	1	2	2	2	2	36	5	31	3	1	1	2	7.02	68.4	296.0	15.6	2.27	7.3	11.1	16.5	18	36	18	2	2	2	5	1	2	5	1	2	0	0	0	0	0
670	13	1	82.8986	2	2	2	2	2	2	2	1	2	1	2	2	2	2	27	11	16	5	2	4	1	6.95	88.6	152.7	13.2	1.02	6.1	6.0	13.9	12	35.5	23	2	2	2	5	1	2	5	1	2	0	0	-1.158	0	0
671	13	2	80.5397	1	1	2	2	2	2	1	1	1	2	2	1	2	2	35	15	20	7	1	1	2	7.12	21.5	98.8	10.2	1.49	6.0	7.3	10.4	13	35.5	5.42	2	2	1	4	1	2	5	1	2	-0.515	0	0	0	0
672	13	2	65.6137	2	2	2	2	2	2	2	2	2	2	2	2	2	2	54	10	44	1	2	1	2	6.78	69.4	156.8	18.6	1.10	4.4	12.2	15.4	11	33	2	2	2	2	5	1	2	5	1	2	0	0	0	0	-0.67
673	13	1	75.737	1	1	2	1	2	2	2	1	1	2	2	2	1	2	21	7	14	0	2	1	2	7.00	87.0	81.8	11.2	9.60	4.8	7.6	13.6	14	36	23	2	1	1	1	2	1	1	2	2	-0.515	0	0	0	-0.67
674	13	2	81.0356	2	2	2	1	2	2	2	1	1	2	2	2	2	2	33	11	22	1	1	1	2	7.03	74.5	58.6	11.3	2.67	5.3	4.9	9.4	14	36	24	2	2	2	5	1	2	5	1	2	0	0	0	0	-0.67
675	13	1	61.3397	1	1	2	2	2	2	2	1	1	2	2	2	1	2	29	0	29	2	2	1	2	7.1	58.3	77.4	8.5	9.93	5.7	9.3	14.1	16	35.5	22	2	1	1	4	1	2	5	1	2	-0.515	0	0	0	0
676	13	1	61.0712	2	1	2	2	2	2	2	1	2	1	2	1	2	2	12	0	12	1	2	1	1	7.08	70.3	62.9	10.1	0.79	5.0	5.0	9.7	11	35	24	2	2	2	5	1	2	5	1	2	0	0	-1.158	0	-0.67
677	13	2	85.8685	1	1	2	1	2	2	2	1	1	2	2	2	2	2	11	0	11	3	1	1	2	6.91	65.9	167.5	10.9	1.09	4.6	6.0	11.6	4	36	22	2	1	1	1	2	1	1	2	2	-0.515	0	0	0	0
678	13	1	59.3041	2	1	2	2	2	2	2	2	2	1	2	2	2	2	53	0	53	1	2	1	2	7.06	46.8	210.8	13.8	2.66	8.5	9.8	10.5	11	33	22	2	2	2	5	1	2	5	1	2	0	0	0	0	-0.67
679	13	2	25.9699	2	1	2	2	2	2	2	2	2	2	2	2	2	2	37	0	37	1	2	1	2	7.05	51.3	164.7	9.5	1.17	3.3	9.8	11.5	9	35	23	2	2	2	5	1	2	5	1	2	0	0	0	-1.034	-0.67
680	13	1	74.1178	2	1	2	2	2	2	1	2	2	2	2	2	2	2	44	10	34	3	1	1	2	6.82	99.6	65	10.5	1.45	4.3	6.8	12.9	14	35	24	2	2	2	5	1	2	5	1	2	0	0	0	0	0
681	13	1	61.2164	1	1	2	2	2	2	2	1	2	2	2	2	2	2	13	0	13	0	1	1	2	7.3	35.4	123.5	4.4	1.04	4.9	6.4	13.2	6	36	22	2	1	1	1	2	1	1	2	2	-0.515	0	0	0	-0.67
682	13	1	75.6877	1	1	2	2	2	2	2	2	2	2	1	2	2	2	27	0	27	3	2	1	1	7.07	79.1	173.6	8.8	0.85	3.5	7.1	12.9	9	33	1	2	2	1	4	1	2	5	1	2	-0.515	0	-1.158	0	0
683	13	2	25.2575	2	1	2	2	2	2	2	2	2	2	2	2	2	2	35	0	35	2	2	1	2	7.22	22.2	192.6	13.2	1.34	3.9	8.0	12.3	11	36	1	2	2	1	4	1	1	4	1	2	0	0	0	-1.034	0
684	13	1	79.0932	2	1	2	2	2	2	1	1	1	2	2	2	2	2	41	0	41	0	2	1	2	7.28	33.7	181.3	7.9	1.05	3.6	5.0	13.1	10	35.5	6	2	2	1	3	1	2	5	1	2	0	0	0	0	-0.67
685	13	1	89.1644	1	1	2	1	2	2	2	1	1	2	2	2	1	2	37	0	37	2	1	1	2	7.3	31	41.7	3.6	6.73	4.7	5.7	9.2		36	11	2	2	2	5	1	2	5	1	2	-0.515	0	0	0	0
686	13	1	64.7562	1	1	1	1	2	2	2	2	2	2	2	2	2	2	24	0	24	0	1	1	1	7.03	44.6	61.0	10.7	1.39	3.7	6.5	16.4	13	36	9	2	2	1	1	2	1	1	2	2	-0.515	-1.087	-1.158	0	-0.67
687	14	1	47.3479	2	2	2	2	2	2	2	1	2	2	2	2	2	2	40	6	34	6	1	2	1	6.87	91	54	1.4208	1.0	3.7	10.5	12.2	9	33	24	1	1	2	5	1	2	5	1	2	0	0	-1.158	-1.034	0
688	14	1	58.0438	2	2	2	2	2	2	2	2	1	2	2	2	2	2	24	5	19	2	2	1	1	6.92	23	243	1.4541	1.0	3.0	7.7	12.6	8	33.5	20	2	2	1	1	2	1	1	2	2	0	0	-1.158	-1.034	0
689	14	1	46.7397	2	1	2	2	2	2	2	2	2	1	2	2	2	2	46	0	46	4	2	1	2	6.84	79	89	0.5217	1.4	3.9	12	16.3	10	32	24	2	2	2	5	1	2	5	1	2	0	0	0	-1.034	0
690	14	1	44.2438	2	1	2	2	2	2	2	2	2	2	2	2	2	2	47	0	47	3	1	1	2	6.83	72	100	1.665	1.2	4.9	13.6	14.5	12	33	12	2	2	2	5	1	2	5	1	2	0	0	0	-1.034	0
691	14	1	60.2411	1	1	1	2	2	2	2	2	2	2	2	2	2	2	18	0	18	0	1	4	1	7.141	57.5	135.9	6.2604	1.1	3.8	5.4	15.5	4	33	24	2	1	1	2	2	1	1	2	2	-0.515	-1.087	-1.158	0	-0.67
692	14	1	69.2192	1	1	1	2	2	2	2	1	1	2	2	1	2	2	13	0	13	0	1	3	1	7.28	48	70	0.777	0.9	4.3	5.6	15.1	10	35.5	12	2	1	1	1	2	1	1	2	2	-0.515	-1.087	-1.158	0	-0.67
693	14	1	18.0411	1	1	1	2	2	2	2	2	2	2	2	2	2	2	12	2	10	0	2	5	1	7.40	41	70	0.4773	1.1	4.0	2.5	16.7	6	36	28	2	2	1	1	2	1	1	2	2	-0.515	-1.087	-1.158	-1.034	-0.67
694	14	2	72.0438	2	1	2	2	2	1	2	1	1	2	2	2	2	2	60	0	60	8	1	1	2	6.95	62	70	1.3209	1.0	4.1	7.6	10.5	11	35	9	2	2	2	5	1	2	5	1	2	0	0	0	0	0
695	14	2	56.1699	1	1	1	2	2	2	2	2	2	2	2	2	2	2	12	0	12	2	1	1	2	7.15	42	155	1.2099	1.0	2.7	5.9	13	10	36	24	2	1	1	4	1	1	4	1	2	-0.515	-1.087	0	-1.034	0
696	14	1	53.1397	2	1	1	2	2	2	2	2	2	2	2	2	2	2	28	7	21	0	1	3	1	7.27	45	110	0.3552	1.3	5.4	5.4	15.1	9	34	24	2	1	1	1	2	1	1	2	2	0	-1.087	-1.158	-1.034	-0.67
697	14	1	53.0493	1	2	2	1	2	2	2	1	2	2	2	2	2	2	27	5	22	0	1	4	1	7.17	43	101	1.0878	0.9	3.8	6.7	12.9	9	36	29	2	2	1	2	2	1	2	2	2	-0.515	0	-1.158	-1.034	-0.67
698	14	2	51.9918	1	1	1	2	2	2	2	2	2	2	2	2	2	2	48	0	48	2	1	1	2	7.207	37.3	90.7	0.7659	1.1	5.6	10.2	12.9	10	34	24	2	2	2	5	1	2	5	1	2	-0.515	-1.087	0	-1.034	0
699	14	1	54.8493	2	2	2	2	1	2	2	1	2	2	2	2	2	2	36	5	31	11	1	1	2	7.1	67	69	0.4995	1.8	5.3	8.4	16.8	14	33	4	2	2	2	5	1	2	5	1	2	0	0	0	-1.034	0
700	14	1	60.5589	1	1	2	2	2	2	2	2	1	2	2	2	2	2	13	0	13	0	1	4	1	7.22	52	110	0.4884	1.1	3.9	2.7	16.4	7	34	20	2	1	1	1	2	1	1	2	2	-0.515	0	-1.158	0	-0.67
701	14	2	43.8301	2	1	2	2	2	2	2	2	2	2	2	2	2	2	6	0	6	0	1	2	1	7.35	41	94	0.1887	0.7	3.2	3.9	12	12	34	24	2	2	1	1	2	1	1	2	2	0	0	-1.158	-1.034	-0.67
702	14	1	51.4192	1	1	2	2	2	2	2	1	1	2	2	2	2	2	30	0	30	0	2	1	2	6.92	97.3	127.8	2.4309	12.6	4.8	7.3	10.1	15	33	24	2	2	1	4	1	2	5	1	2	-0.515	0	0	-1.034	-0.67
703	14	2	85.3507	2	1	2	2	2	2	2	1	2	2	2	2	1	2	50	0	50	0	1	1	1	7.41	33.3	82.2	0.7215	0.8	3.9	2.4	10.5	11	34	24	2	2	1	1	2	1	1	2	2	0	0	-1.158	0	-0.67
704	14	2	47.4356	1	1	2	2	2	2	2	1	1	2	2	2	1	2	37	0	37	6	2	1	2	7.29	39	99	0.2775	1.7	4.4	5.1	9.0	12	34	24	2	2	2	5	1	2	5	1	2	-0.515	0	0	-1.034	0
705	14	1	71.0219	1	1	2	2	2	2	2	2	2	1	2	2	2	2	13	0	13	2	2	1	1	7.16	55	227	0.7326	1.0	4.5	5.1	15.1	4	34	24	2	2	1	4	1	1	4	1	2	-0.515	0	-1.158	0	0
706	14	1	60.3425	1	1	2	2	2	2	2	2	1	2	2	2	2	2	10	0	10	2	1	1	2	6.97	92	54	6.993	1.1	3.6	7.3	15.6	8	34	16	2	1	1	4	1	1	4	1	2	-0.515	0	0	0	0
707	14	1	74.2904	2	1	2	2	2	2	2	2	1	2	2	2	2	2	43	0	43	2	1	1	2	6.85	76	60	1.1544	1.2	3.6	11.8	12.3	12	33	24	2	2	2	5	1	2	5	1	2	0	0	0	0	0
708	14	1	36.4959	2	2	2	2	2	2	2	2	2	2	2	2	2	2	41	2	39	1	2	1	2	6.82	68	120	1.11	1.3	3.2	10.9	13.2	10	34	24	2	2	2	5	1	2	5	1	2	0	0	0	-1.034	-0.67
709	14	1	62.1151	1	1	1	2	2	1	2	1	2	2	2	2	2	2	65	8	57	3	1	1	2	7.01	79.7	268.3	0.8991	1.3	5.1	8.1	16.7	11	32	27	2	2	2	5	1	2	5	1	1	-0.515	-1.087	0	0	0
710	14	1	25.2082	1	1	2	2	2	2	2	2	2	2	1	2	2	2	24	0	24	1	2	1	2	7.10	51.2	205.4	1.665	2.0	6.2	11.7	14.1	6	33	21	2	2	2	5	1	2	5	1	2	-0.515	0	0	-1.034	-0.67
711	14	2	38.6137	2	1	2	2	2	2	2	2	2	2	2	2	2	2	14	1	13	0	2	1	1	6.80	76	126	1.3875	1.09	3.9	10	10.7	7	34	22	2	2	2	5	1	2	5	1	2	0	0	-1.158	-1.034	-0.67
712	14	1	53.2466	1	1	2	2	2	2	2	2	2	2	2	2	2	2	22	0	22	0	1	1	2	6.92	78.0	345	1.0767	1.30	3.4	8.8	7.8	11	34	24	2	2	1	4	1	1	4	1	2	-0.515	0	0	-1.034	-0.67
713	14	1	23.7644	2	2	2	2	2	2	2	2	2	2	2	2	2	2	10	5	5	0	2	1	1	6.95	82	65	1.1544	1.30	3.3	6.2	13.4	4	34	19	2	2	2	5	1	2	5	1	2	0	0	-1.158	-1.034	-0.67
714	15	2	48.3233	1	1	2	2	2	2	2	2	2	2	2	2	2	1	11	0	11	1	2	1	1	6.942	94.4	183.8	2.1	0.57	3.9	6.9	11.4	11	36	24	2	2	1	4	1	2	5	1	2	-0.515	0	-1.158	-1.034	-0.67
715	15	2	82.5041	2	2	2	2	2	2	2	2	2	2	2	2	2	2	55	0	55	1	2	1	1	7.01	51.8	74.1	11.0	1.28	5.3	9.4	11.1	13	33	24	2	2	2	5	1	2	5	1	2	0	0	-1.158	0	-0.67
716	15	1	60.3534	1			2	2	2	2	1	2	2	2	2	1	2	23	3	20	0	1	3	1	7.031	18.1	108.0	12.2	3.23	5.8	13.2	15.0	14	33	12	2	2	2	5	1	2	5	1	2	-0.515		-1.158	0	-0.67
717	15	2	30.7068	2	1	2	2	2	2	2	2	2	2	2	2	2	2	31	2	29	1	2	2	1					0.94	3.6	3.9	11.8	11	33	2	2	2	2	5	1	2	5	1	1	0	0	-1.158	-1.034	-0.67
718	15	1	38.2082	1	1	1	2	2	2	2	2	2	2	2	2	2	2	27	0	27	1	1	6	1	7.241	35.3	232.2	4.8	1.49	3.4	7.4	14.8	7	33	24	2	1	1	1	2	1	1	2	2	-0.515	-1.087	-1.158	-1.034	-0.67
719	15	2	32.811	2	2	2	2	2	2	2	2	2	2	2	2	2	2	46	15	31	7	2	1	2	7.17	29.6	245.7	12.5	0.97	3.9	6.4	12.5	9	33	12	2	2	2	5	1	2	5	1	2	0	0	0	-1.034	0
720	15	1	37.4795	2	1	2	2	2	2	2	2	2	2	2	2	2	2	20	0	20	3	2	1	2	7.124	53	144.3	3.3	7.4	5.9	5.1	15.3	12	33	24	2	2	1	4	1	2	5	1	2	0	0	0	-1.034	0
721	15	1	56.0603		2	2	2	2	2	2	2	2	1	2	2	2	2	47	11	36	10	2	1	2	6.46	225.2	150.7		0.96	3.4	9.1	12.0	12	33	36	2	2	1	4	1	1	4	1	2		0	0	-1.034	0
722	15	2	37.3753	2	2	2	2	2	2	2	1	2	2	2	2	2	2	58	23	35	2	1	1	2	6.72	115.6	54.4	13.1	1.00	3.1	9.9	9.7	11	34	24	2	1	1	4	1	2	5	1	2	0	0	0	-1.034	0
723	15	2	62.9918	1	1	1	1	2	2	1	1	1	2	2	2	2	2	48	0	48	1	1	3	1	7.18	37.4	116.7	9.5	1.31	3.2	6.6	10.8	9	33	24	2	1	1	1	2	1	1	2	2	-0.515	-1.087	-1.158	0	-0.67
724	15	2	40.1452	1	1	2	2	2	2	2	2	2	2	2	2	2	2	61	3	58	7	2	2	1	6.96	44	193.1	17.3	3.74	7.3	19.0	8.3	15	35	22	2	2	2	5	1	2	5	1	2	-0.515	0	-1.158	-1.034	0
725	15	2	70.0082	1	2	2	1	2	2	1	1	1	2	1	1	1	2	19	10	9	1	1	1	1	6.94	74.1	57.9	9.0	6.72	5.9	4.4	11.1		33	16	2	1	1	2	2	1	1	2	2	-0.515	0	-1.158	0	-0.67
726	15	2	66.1205	2	1	2	1	2	2	2	1	1	2	2	1	2	2	50	24	26	4	2	1	2	7.10	58.8	50.5	2.3	6.49	7.3	11.1	10.2	14	33	24	2	2	2	5	1	2	5	1	2	0	0	0	0	0
727	15	1	58.6411	2	2	2	2	2	2	2	1	2	2	2	2	2	2	61	4	57	4	2	1	2	6.93	79.4	107.5	11.9	1.62	6.3	10.5	11.7	11	33	27	2	2	1	4	1	2	5	1	2	0	0	0	0	0
728	16	1	62.6192	1	1	2	2	2	2	2	2	1	2	2	2	2	1	64	0	64	4	2	1	2	6.80	70	151.7	15	1.25	7.9	10.89	15.3	13	36	2	2	2	2	5	1	2	5	1	2	-0.515	0	0	0	0
729	16	1	45.0822	1	2	2	2	2	2	2	2	2	2	2	2	1	2	62	16	46	11	2	1	2	6.95	23	344	13.5	6.45	4.9	5.50	5.9	13	35	23	2	2	2	5	1	2	5	1	2	-0.515	0	0	-1.034	0
730	16	2	88.7644	1	1	2	2	2	2	2	1	2	2	2	2	2	2	40	0	40	5	1	1	1	7.190	44.4	132.8	7.3	1.30	5.2	6.90	14.3	13	36.0	2	2	2	2	5	1	2	5	1	2	-0.515	0	-1.158	0	0
731	16	1	71.0493	1	2	2	2	2	2	2	1	1	1	2	2	2	2	32	8	24	2	2	1	2	7.07	60.3	97	7.4	1.44	3.3	2.62	12.7	7	33	24	2	2	1	4	1				2	-0.515	0	0	0	0
732	16	1	58.126	1	1	2	2	2	2	1	1	1	2	2	2	1	2	21	0	21	1	2	1	1	7.145	62.4	123.9	9.9	11.96	7.5	8.57	10.2	9	33.0	24	2	2	1	3	1	1	2	2	2	-0.515	0	-1.158	-1.034	-0.67
733	16	1	65.8603	1	1	2	2	2	2	2	2	1	1	2	2	2	2	32	0	32	1	1	1	2	7.03	83.5	277.8	12.9	0.79	5.9	10.02	12.6	8	33.0	25	2	2	2	5	1	2	5	1	2	-0.515	0	0	0	-0.67
734	16	1	63.3041	2	2	2	2	2	2	2	2	2	2	2	2	2	2	60	30	30	5	2	1	2	6.62	84.9	102.7	9.5	0.85	6.3	8.68	13.0	4	33.0	24	2	2	1	4	1	1	4	1	2	0	0	0	0	0
735	16	1	71.8986	1	2	2	2	2	2	2	2	2	2	1	2	2	2	20	5	15	4	2	1	2	7.18	52.9	91.6	9.8	1.67	3.3	5.99	12.5	12	33.0	25	2	2	2	5	1	2	5	1	2	-0.515	0	0	0	0
736	16	1	82.1562	1	1	2	1	2	2	2	1	1	1	2	2	2	2	48	0	48	10	1	3	1	7.308	20.6	169.2	8.07	2.66	4.3	4.26	7.3	12	33	24	2	2	1	4	1	1	3	1	2	-0.515	0	-1.158	0	0
737	16	1	76.4301	1	1	2	2	2	2	2	2	2	2	2	2	2	2	41	0	41	1	2	1	2	7.14	40.8	91.4	10.6	1.66	4.6	6.25	10.5	11	33	24	2	2	1	4	1	1	4	1	2	-0.515	0	0	0	-0.67
738	16	1	75.1945	1	2	2	2	2	2	2	1	2	1	2	2	2	2	47	12	35	5	2	1	2	7.334	36.8	83.9	14.8	3.71	6.8	8.95	16.0	15	36.0	24	2	2	2	5	1	2	5	1	2	-0.515	0	0	0	0
739	16	1	56.3589	1	1	2	2	2	2	2	2	2	2	2	2	2	2	16	0	16	3	2	1	1	6.809	29.8	135.6	15	3.36	6.0	11.67	11.0	13	36.0	24	2	2	2	5	1	2	5	1	2	-0.515	0	-1.158	-1.034	0
740	16	1	59.1616	1	1	2	2	2	2	2	2	1	2	2	2	2	2	33	0	33	1	2	1	1	7.14	92		13.4	0.88	3.9	7.07	15.2	12	33.0	24	2	2	2	5	1	2	5	1	2	-0.515	0	-1.158	0	-0.67
741	16	2	56.5315	1	1	2	2	2	2	2	1	1	2	2	2	2	2	12	0	12	1	1	1	2	7.28	39	184	9	0.83	4.4	4.54	14.6	4	33	24	2	2	2	5	1	2	5	1	2	-0.515	0	0	-1.034	-0.67
742	16	2	46.7808	1	1	2	2	2	2	2	2	2	2	2	2	2	2	9	0	9	1	2	1	1	7.21	51	85	2.1	1.42	4.1	5.60	16.1	6	33.0	24	2	2	1	1	2	1	1	2	2	-0.515	0	-1.158	-1.034	-0.67
743	16	1	68.2822	1	1	1	2	2	2	2	2	2	2	2	2	2	2	30	1	29	0	1	1	1	7.15	39.2	131.3	4.0	3.46	5.1	5.90	12.7	10	33	24	2	2	2	5	1	2	5	1	2	-0.515	-1.087	-1.158	0	-0.67
744	16	1	69.6658	1	1	2	2	2	2	2	2	2	2	1	2	2	2	36	5	31	1	1	1	2	7.11	62.5	254.3	10.4	1.03	6.9	6.48	10.2	9	33	24	2	2	2	5	1	2	5	1	2	-0.515	0	0	0	-0.67
745	16	1	48.537	1	1	1	2	2	2	2	2	2	2	2	2	2	2	26	0	26	0	1	4	1	7.28	42.6	168.4	2.0	1.11	3.8	9.42	16.5	4	33.0	24	2	1	1	1	2	1	1	2	2	-0.515	-1.087	-1.158	-1.034	-0.67
746	16	1	53.2	1	1	2	2	2	2	2	2	2	2	2	2	2	2	40	0	40	15	1	1	2	7.092	43.7	72.1	8.1	1.5	4.1	12.65	13.4	14	33.0	24	2	1	2	5	1	2	5	1	2	-0.515	0	0	-1.034	0
747	16	2	40.6603	2	1	2	2	2	2	2	1	2	2	2	2	2	2	32	5	27	3	2	1	2	7.29	13.7	261.1	9.9	1.07	3.3	6.28	16.2	6	33.0	6.67	2	2	2	5	1	2	5	1	2	0	0	0	-1.034	0
748	16	1	54.0438	1	2	2	2	2	2	2	2	2	2	2	2	2	1	40	10	30	5	2	1	1	7.073	47.6	327.7	5.7	0.74	5.0	3.42	17.3	14	33	16	2	2	2	5	1	2	5	1	2	-0.515	0	-1.158	-1.034	0
749	16	2	78.7397	1	1	2	2	2	2	2	1	1	2	2	2	2	2	17	0	17	1	1	1	2	7.171	43.1	169.6	8.6	1.98	6.9	6.05	7.8	12	33	24	2	2	2	5	1	2	5	1	2	-0.515	0	0	0	-0.67
750	16	1	76.7397	1	1	2	2	2	2	2	1	2	1	1	2	2	2	31	0	31	4	2	1	2	6.95	91.7	172.2	13.5	1.34	5.4	5.59	10.3	10	33	40	2	2	1	4	1				2	-0.515	0	0	0	0
751	16	2	43.137	1	1	2	2	2	2	2	2	2	2	2	2	2	2	29	1	28	3	2	1	2	6.86	52	191	12.4	1.31	3.6	9.65	10.2	8	33	24	2	2	2	5	1	2	5	1	2	-0.515	0	0	-1.034	0
752	16	2	18.3479	1	1	1	2	2	2	2	2	2	2	2	2	2	2	24	0	24	0	1	4	1	7.20	25.1	249	10.5	0.77	3.1	2.51	11.8	4	33	24	2	2	1	1	2	1	1	2	2	-0.515	-1.087	-1.158	-1.034	-0.67
753	16	1	52.3781	1	1	2	2	2	2	2	2	2	2	2	2	2	2	30	0	30	3	2	1	1	7.26	24.7	200.6	8.4	1.23	3.7	5.07	17.0	6	33	24	2	2	2	5	1	2	5	1	2	-0.515	0	-1.158	-1.034	0
754	16	1	45.526	1	1	2	2	2	2	1	2	2	2	2	2	2	2	30	0	30	5	2	1	1	7.19	48	124	7.9	1.04	3.3	4.69	9.3	9	33.0	24	2	2	2	5	1	2	5	1	2	-0.515	0	-1.158	-1.034	0
755	16	1	28.926	1	1	2	2	2	2	2	2	2	2	2	2	2	2	44	0	44	1	2	1	1	6.997	53.7	278.3	9.9	1.31	3.9	10.93	14.6	5	33	24	2	2	1	4	1	1	4	1	2	-0.515	0	-1.158	-1.034	-0.67
756	16	2	42.0356	1	2	2	2	2	2	2	2	2	1	2	2	2	2	42	27	15	1	1	1	2	7.11	52.1	216.5	10.5	1.44	4.1	7.61	10.8	10	33	24	2	2	1	4	1	1	4	1	2	-0.515	0	0	-1.034	-0.67
757	16	2	29.6164	1	1	2	2	2	2	2	2	2	2	2	2	2	2	40	0	40	2	2	4	1	7.039	35.3	122.7	13.8	1.20	3.3	4.02	15.7	11	34	5	1	2	1	4	1	1	4	1	2	-0.515	0	-1.158	-1.034	0
758	16	1	54.7699	1	1	2	2	2	2	2	1	2	2	2	2	2	2	41	10	31	1	1	1	2	7.11	72.6	102.7	8.3	1.33	4.3	7.51	15.9	11	36	24	2	2	2	5	1	2	5	1	2	-0.515	0	0	-1.034	-0.67
759	16	1	77.7699	1	2	2	1	2	2	1	2	2	2	2	2	1	2	36	6	30	5	1	1	2	6.721	54.5	164.0	7.6	4.20	10.0	7.51	8.5	12	33	25	2	2	2	5	1	2	5	1	2	-0.515	0	0	0	0
760	16	1	60.611	1	1	2	2	2	2	2	2	2	2	2	2	2	1	14	0	14	2	2	1	2	6.89	41.7	156.2	15	4.26	6.5	9.24	8.8	16	33	1	2	2	2	5	1	2	5	1	2	-0.515	0	0	0	0
761	16	2	76.6959	1	1	2	2	2	1	2	1	2	1	2	2	2	2	56	0	56	5	2	1	2	7.233	37.4	205.5	12	1.43	5.9	8.65	10.1	12	33	3.95	2	2	1	4	1	1	4	1	2	-0.515	0	0	0	0
762	16	2	34.0384	1	1	2	2	2	2	2	2	2	2	2	2	2	2	20	0	20	5	2	1	2	7.19	23.2	207.2	14.9	0.87	3.4	6.84	12.6	6	33	24	2	2	1	3	1	1	3	1	2	-0.515	0	0	-1.034	0
763	16	1	79.589	1	1	2	2	2	2	2	1	1	2	2	2	2	2	30	0	30	4	1	3	2	7.17	17.3	144	2	1.12	4.0	4.93	11.6	10	33	25	2	1	2	5	1	2	5	1	2	-0.515	0	0	0	0
764	16	1	50.474	1	1	1	2	2	2	2	2	2	2	2	2	2	2	27	0	27	4	1	1	1	7.242	36.7	91.3	3.0	1.50	3.8	8.14	15.6	9	33	24	2	1	2	5	1	2	5	1	1	-0.515	-1.087	-1.158	-1.034	0
765	16	1	28.1233	1	2	2	2	2	2	2	2	2	2	2	2	2	2	19	5	14	1	2	1	2	6.88	54.6	248.2	15	1.37	5.9	7.68	9.6	7	33	24	2	2	1	3	1	2	5	1	2	-0.515	0	0	-1.034	-0.67
766	16	2	45.5151	2	2	2	2	2	2	2	2	2	2	2	2	2	2	49	5	44	1	2	1	2	7.31	27	165	8.3	1.22	4.0	6.67	15.1	4	33	9.33	2	2	1	4	1	2	5	1	2	0	0	0	-1.034	-0.67
767	16	1	67.263	1	2	2	2	2	2	2	1	2	2	2	2	2	1	35	10	25	5	1	3	1	6.916	34.9	84.3	14.5	2.21	3.4	9.07	13.1	16	33	24	2	2	1	3	1	1	4	1	2	-0.515	0	-1.158	0	0
768	16	1	37.9123	1	2	1	2	2	2	2	1	2	2	2	2	2	2	41	11	30	0	1	1	1	7.21	28	183	10.0	1.40	4.4	8.28	13.6	6	33	24	2	1	1	1	2	1	1	2	2	-0.515	-1.087	-1.158	-1.034	-0.67
769	16	1	34.7945	1	2	2	2	2	2	2	2	1	2	2	2	2	2	34	7	27	1	2	4	1	7.228	39.3	124.3	8.2	2.81	5.0	2.99	7.7	13	33	24	2	2	1	2	2	1	2	2	2	-0.515	0	-1.158	-1.034	-0.67
770	16	1	18.9699	1	1	1	2	2	1	2	2	2	2	2	2	2	2	41	2	39	1	1	1	2	6.921	43.5	273.6	14.9	1.33	3.9	11.07	14.8	12	33	12	1	2	2	5	1	2	5	1	2	-0.515	-1.087	0	-1.034	-0.67
771	16	1	50.7205	1	1	1	2	2	2	2	2	1	2	2	2	2	2	43	9	34	0	1	3	1	7.36	27	492	7.0	1.19	3.8	4.76	15.2	6	33	24	2	1	1	1	2	1	1	2	2	-0.515	-1.087	-1.158	-1.034	-0.67
772	16	1	56.7863	1	1	2	2	2	2	2	2	2	2	2	2	2	2	19	0	19	0	2	3	1	7.24	29	112	9.1	0.96	3.3	4.80	14.8	4	33.0	24	2	2	1	1	2	1	1	2	2	-0.515	0	-1.158	-1.034	-0.67
773	16	1	74.6548	1	1	2	1	1	2	2	1	2	1	2	2	2	2	20	0	20	6	2	1	2	6.858	50	187.3	14	1.40	6.5	5.93	9.5	12	33	24	2	2	2	5	1	2	5	1	2	-0.515	0	0	0	0
774	16	2	55.1726	1	2	2	2	2	2	1	1	2	1	2	2	2	2	27	0	27	1	2	1	1	6.921	66.7	114.2	15	1.26	3.6	9.33	13.7	9	33	26	2	2	2	5	1	2	5	1	2	-0.515	0	-1.158	-1.034	-0.67
775	16	1	61.9836	1	1	1	1	2	2	2	1	1	2	2	2	2	2	26	0	26	3	1	1	1	7.056	61.5	202.6	14.6	1.34	4.4	8.05	14.6	9	33	24	2	1	2	5	1	2	5	1	2	-0.515	-1.087	-1.158	0	0
776	16	2	49.0192	1	1	2	2	2	2	2	2	2	2	2	2	2	2	33	1	32	2	2	1	2	7.16	35	280	5.3	0.75	3.8	4.79	11.1	8	33	24	2	2	2	5	1	2	5	1	2	-0.515	0	0	-1.034	0
777	16	2	46.2877	1	1	2	2	2	2	2	1	1	2	2	2	1	2	21	0	21	2	1	2	1	7.230	45.1	86.4	1.8	9.81	5.3	6.50	9.9	9	33	24	2	2	2	5	1	2	5	1	2	-0.515	0	-1.158	-1.034	0
778	16	2	24.8521	2	1	2	2	2	2	2	2	2	2	2	2	2	2	10	5	5	0	2	5	1	7.030	46.1	72	5.9	0.72	3.3	2.03	16.1	5	33	24	2	2	1	1	2	1	1	2	2	0	0	-1.158	-1.034	-0.67
779	16	1	69.863	1	1	2	2	2	2	2	2	2	2	2	2	2	2	30	5	25	1	2	1	2	6.904	93.2	112.9	11.7	1.85	6.1	12.88	13.9	8	33	24	2	2	2	5	1	2	5	1	2	-0.515	0	0	0	-0.67
780	16	1	49.1288	1	1	2	2	1	2	2	2	2	2	2	2	2	2	67	0	67	6	1	1	2	7.4	41.8	91.1	13.6	1.49	6.1	10.28	14.2	11	33	24	2	1	1	4	1				2	-0.515	0	0	-1.034	0
781	16	1	74.2603	1	1	2	2	2	2	2	1	2	1	2	2	2	2	25	0	25	10	2	2	2	6.95	69.3	165.6	13	1.21	5.9	7.12	14.4	7	33	24	2	2	1	4	1	1	4	1	2	-0.515	0	0	0	0
782	16	1	39.1753	1	2	1	2	2	2	2	2	2	2	2	2	2	2	15	10	5	0	1	3	1	7.54	19	155	2.8	0.94	3.8	1.87	16.6	5	33	24	2	1	1	1	2	1	1	2	2	-0.515	-1.087	-1.158	-1.034	-0.67
783	16	1	28.4192	2	2	2	2	2	2	2	2	2	2	2	2	2	2	28	3	25	1	2	1	2	6.92	55	542	2.3	2.03	6.9	6.11	17.6	10	33	24	2	2	2	5	1	2	5	1	2	0	0	0	-1.034	-0.67
784	16	1	56.5014	2	2	1	2	2	2	2	2	2	2	2	2	2	2	16	5	11	0	2	4	1	7.04	41	169	15	1.15	3.3	5.18	15.2	5	33	24	2	2	1	1	2	1	1	2	2	0	-1.087	-1.158	-1.034	-0.67
785	16	1	61.1178	1	1	1	2	2	2	2	1	2	2	2	2	2	2	13	2	11	0	1	1	1	7.27	30.7	167.2	11.4	1.75	3.8	6.61	15.1	12	33	24	2	1	1	1	2	1	1	2	2	-0.515	-1.087	-1.158	0	-0.67
786	16	1	27.5973	1	2	2	2	2	2	2	2	2	2	2	2	2	2	19	7	12	0	2	3	1	7.05	56.2	219.5	10.6	1.06	3.1	8.81	15.9	4	33	26	2	2	1	3	1	1	3	1	2	-0.515	0	-1.158	-1.034	-0.67
787	16	1	48.7808	1	2	1	2	2	2	2	2	2	2	2	2	2	2	49	0	49	0	1	4	1	7.00	38	178.6	14.6	1.38	4.1	8.84	17.1	5	33	24	2	1	1	1	2	1	1	2	2	-0.515	-1.087	-1.158	-1.034	-0.67
788	16	1	73.7863	1	1	1	2	2	2	2	2	2	2	2	2	2	2	15	0	15	1	1	4	1	7.309	34	94.2	5	1.49	3.6	4.84	11.7	8	33	26	2	1	1	1	2	1	1	2	2	-0.515	-1.087	-1.158	0	-0.67
789	16	1	64.9808	1	1	2	2	2	2	2	1	1	2	2	2	1	1	20	1	19	5	1	1	2	7.2	88	65.2	6.9	3.27	5.8	7.58	11.3	11	33	25	2	2	2	5	1	2	5	1	2	-0.515	0	0	0	0
790	16	2	21.4986	1	1	2	2	2	2	2	2	2	2	2	2	2	2	5	0	5	0	2	3	1	7.1	45.8	91.9	7.9	0.91	5.5	4.47	13.9	4	33	24	2	2	1	1	2	1	1	2	2	-0.515	0	-1.158	-1.034	-0.67
791	16	1	45.9233	1	1	2	2	2	2	2	2	2	1	2	2	2	2	17	0	17	1	1	3	1	7.109	33.5	285.1	12.9	1.66	4.6	6.15	13.8	11	36.0	38	1	1	1	1	2	1	1	2	1	-0.515	0	-1.158	-1.034	-0.67
792	16	2	43.9233	1	1	1	2	2	2	2	2	2	2	2	2	2	2	40	9	31	5	1	1	1	6.84	58	223	15	1.18	4.9	7.75	14.3	10	33.0	24	2	1	1	1	2	1	1	2	2	-0.515	-1.087	-1.158	-1.034	0
793	16	1	63.811	1	1	1	2	2	2	2	2	2	2	2	2	2	2	43	0	43	2	1	1	1	7.0	65	90	6.9	1.35	4.5	6.11	12.9	13	36	48	1	1	2	5	1	2	5	1	2	-0.515	-1.087	-1.158	0	0
794	16	1	70.3178	1	2	2	2	2	2	2	2	2	2	1	2	2	2	51	17	34	4	1	1	2				6.2	1.38	5.1	6.62	12.3	13	33.0	24	2	2	2	5	1	2	5	1	2	-0.515	0	0	0	0
795	16	1	50.1479	1	1	2	2	2	2	2	2	2	2	2	2	2	2	31	1	30	1	1	1	2	6.828	60.4	110.7	15.0	3.61	5.4	19.27	15.6	13	36.0	0	2	2	2	5	1	2	5	1	2	-0.515	0	0	-1.034	-0.67
796	16	1	49.9452	1	1	2	2	2	2	2	2	2	1	2	2	2	2	43	0	43	4	2	1	2	6.908	152.8	64.7	11.9	1.40	6.4	7.45	18.1	11	33.0	26	2	2	2	5	1	2	5	1	2	-0.515	0	0	-1.034	0
797	16	1	64.389	1	1	1	2	2	2	2	2	2	2	2	2	2	2	46	0	46	7	1	4	1	6.89	41.2	115.8	12.3	1.50	3.9	10.29	14.6	9	33	24	2	1	1	1	2	1	1	2	2	-0.515	-1.087	-1.158	0	0
798	16	1	81.9151	2	1	2	2	2	2	2	1	2	2	2	2	2	2	29	0	29	1	1	1	1	7.12	49.0	265.4	13.1	0.81	5.0	8.86	12.5	11	33	24	2	2	1	4	1				2	0	0	-1.158	0	-0.67
799	16	1	52.8603	1	1	1	2	2	2	2	2	2	2	2	2	2	2	45	0	45	3	1	1	1	7.23	39	119	2.7	1.02	5.0	4.81	14.7	5	33.0	24	2	2	1	2	2	1	2	2	2	-0.515	-1.087	-1.158	-1.034	0
800	16	1	40.9342	2	1	1	2	2	2	2	2	2	2	2	2	2	2	27	3	24	0	1	1	1	7.09	58	85	8.9	1.61	3.8	5.01	15.7	6	33	1	2	1	1	1	2	1	1	2	2	0	-1.087	-1.158	-1.034	-0.67
801	16	2	55.0575	1	2	1	2	1	2	2	2	2	2	2	2	2	2	26	20	6	1	1	2	1	7.38	37.7	86.4	3.5	0.72	3.4	2.91	12.8	8	33	31	2	1	1	1	2	1	1	2	2	-0.515	-1.087	-1.158	-1.034	-0.67
802	16	2	48.7342	2	2	2	2	2	2	2	2	2	2	2	2	2	2	49	19	30	3	2	1	1	6.98	37	261	6.9	0.71	5.0	5.46	13.4	12	36	6	1	2	1	1	2	1	1	2	2	0	0	-1.158	-1.034	0
803	16	1	72.0575	1	1	1	2	2	2	2	2	2	2	2	1	2	2	26	9	17	0	1	2	1	7.32	35	392	3.1	1.04	3.9	2.38	10.7	4	33	25	2	1	1	2	2	1	1	2	2	-0.515	-1.087	-1.158	0	-0.67
804	16	2	39.0959	1	2	1	2	2	1	2	2	1	2	2	2	2	2	25	5	20	0	1	1	1	7.129	72.9	104.6	10	0.98	4.6	5.51	11.8	12	36	48	1	2	1	4	1				2	-0.515	-1.087	-1.158	-1.034	-0.67
805	16	1	48.789	1	1	1	2	2	2	2	1	2	2	2	2	2	2	26	0	26	0	1	4	1	7.08	48.7	73	11.3	1.36	3.0	7.74	16.8	7	33	24	2	1	1	1	2	1	1	2	2	-0.515	-1.087	-1.158	-1.034	-0.67
806	16	1	67.9233	1	1	2	2	2	1	2	2	2	2	2	2	2	2	30	5	25	0	1	2	1	7.31	33	538	4.7	1.31	4.3	3.49	13.4	13	33	27	2	2	2	5	1	2	5	1	2	-0.515	0	-1.158	0	-0.67
807	16	2	27.1945		1	2	2	2	2	2	2	2	2	2	2	2	2	24	0	24	1	2	1	1	7.23	38	140	5.7	0.95	4.2	3.01	13.0	9	33.0	27	2	2	1	4	1				2		0	-1.158	-1.034	-0.67
808	16	1	45.6548	1	2	1	2	2	2	2	2	2	1	2	2	2	2	21	9	12	0	1	1	1	7.15	42	141	12.9	1.41	4.6	7.69	17.0	6	33	25	2	1	1	1	2	1	1	2	2	-0.515	-1.087	-1.158	-1.034	-0.67
809	17	1	48.1151	1	1	1	2	2	2	2	2	1	2	2	2	2	2	14	0	14	0	1	1	1	7.17	62.8	74	4.773	1.14	4.6	6.6	18	7	33	24	2	1	1	1	2	1	1	2	2	-0.515	-1.087	-1.158	-1.034	-0.67
810	17	1	38.8301	1	1	2	2	2	2	2	2	2	2	2	2	2	2	35	0	35	1	2	1	2	6.87	103.1	419	2.4198	1.37	7.0	6.6	15.6	14	33	24	2	2	2	5	1	2	5	1	2	-0.515	0	0	-1.034	-0.67
811	17	1	56.9096	1	1	1	2	2	2	2	2	2	2	2	2	2	2	10	2	8	0	1	3	2	7.28	33.8	132	1.1766	1.23	4.6	3.4	11.6	7	33	24	2	1	1	2	2	1	2	2	2	-0.515	-1.087	0	-1.034	-0.67
812	17	2	46.8603	1	2	2	2	2	2	2	2	2	2	2	2	2	2	10	5	5	2	2	1	2	6.98	70	114	1.3542	1.23	5.0	3.8	13.6	8	33	24	2	2	2	5	1	2	5	1	2	-0.515	0	0	-1.034	0
813	17	2	41.0767	1	2	2	2	2	2	2	2	2	2	2	2	2	2	45	5	40	1	1	3	1	7.41	49.6	549	1.5984	1.48	2.5	2.9	12.6	8	33	24	2	2	2	5	1	2	5	1	2	-0.515	0	-1.158	-1.034	-0.67
814	17	1	59.5178	1	1	2	2	2	2	2	2	2	2	2	2	2	2	27	7	20	1	1	1	2	6.91	108	471	0.5439	1.14	4.5	8.4	11.8	11	33	24	2	2	1	4	1	1	4	1	2	-0.515	0	0	0	-0.67
815	17	2	19.389	1	2	2	2	2	2	2	2	2	2	2	2	2	2	30	10	20	1	2	1	2	7.09	40.3	92.9	1.7538	1.41	4.6	2.7	12.8		33	24	2	2	2	5	1	2	5	1	2	-0.515	0	0	-1.034	-0.67
816	17	1	53.9342	1	2	1	2	2	2	2	2	2	2	2	2	2	2	24	6	18	0	1	2	1	7.20	58	107	1.4874	1.71	3.7	2.4	15.4	8	33	24	2	1	1	1	2	1	1	2	2	-0.515	-1.087	-1.158	-1.034	-0.67
817	17	1	37.8712	1	2	1	2	2	2	2	2	2	2	2	2	2	2	23	10	13	0	1	1	1	6.88	112.7	54	1.5096	1.16	4.2	4.5	18	12	33	24	2	2	2	5	1	2	5	1	2	-0.515	-1.087	-1.158	-1.034	-0.67
818	17	1	46.2658	1	1	2	2	2	1	2	1	1	2	2	2	2	2	24	0	24	2	1	1	2	6.844	127.5	47	0.7548	1.39	6.7	1.3	9.9	14	33	24	2	2	1	4	1	1	4	1	2	-0.515	0	0	-1.034	0
819	17	1	58.9781	1	1	1	2	2	2	2	2	2	2	2	2	2	2	11	0	11	0	1	2	1	7.13	49	73	0.9102	1.06	3.7	3.8	15.6		33	24	2	1	1	1	2	1	1	2	2	-0.515	-1.087	-1.158	0	-0.67
820	17	1	60.1041	1	2	1	2	2	2	2	2	2	2	2	2	2	2	73	5	68	3	1	2	1	7.23	35.8	87	0.7104	1.19	3.4	3.8	14.6		33	24	2	1	1	1	2	1	1	2	2	-0.515	-1.087	-1.158	0	0
821	17	2	55.1096	1	2	2	2	2	2	2	2	2	2	2	1	2	2	32	3	29	4	2	1	2	7.05	42	183	0.9102	1.61	3.4	3.2	12.2	11	33	25	2	2	2	5	1	2	5	1	2	-0.515	0	0	-1.034	0
822	17	1	61.8055	1	2	1	2	2	2	2	1	2	2	2	2	2	2	14	6	8	0	1	3	1	7.18	40.3	147.9	1.0878	1.36	3.6	2.4	15.4		33	24	2	1	2	5	1	2	5	1	2	-0.515	-1.087	-1.158	0	-0.67
823	17	1	66.5699	1	2	1	2	2	1	2	2	2	2	2	2	2	2	44	3	41	4	1	1	2	7.06	64.3	291	1.0545	1.24	3.4	1.7	13.2		33	26	2	2	2	5	1	2	5	1	2	-0.515	-1.087	0	0	0
824	17	1	66.7616	1	1	2	1	2	2	2	1	1	2	2	2	2	2	58	1	57	5	1	1	2	6.945	46.8	236	1.3542	1.71	4.3	3.8	13.3	9	33	24	2	2	2	5	1	2	5	1	2	-0.515	0	0	0	0
825	17	2	40.8164	1	2	2	2	2	2	2	2	2	2	2	2	2	2	47	1	46	4	1	1	2	7.32	47.8	124.6	1.6095	2.78	4.4	1.6	11.8	18	33	24	2	2	2	5	1	2	5	1	2	-0.515	0	0	-1.034	0
826	17	1	30.2712	1	1	2	2	2	2	2	2	2	2	2	2	2	2	9	2	7	0	1	3	1	7.31	46.3	117	0.7215	1.01	2.2	2.2	14.3	7	33	24	2	1	1	1	2	1	1	2	2	-0.515	0	-1.158	-1.034	-0.67
827	17	1	37.2027	1	1	2	2	2	2	2	2	2	2	2	2	2	2	54	17	37	1	2	1	2	7.12	61.7	134.2	1.0212	1.63	3.7	3.6	14.3	11	33	24	2	2	2	5	1	2	5	1	2	-0.515	0	0	-1.034	-0.67
828	17	2	37.8301	1	2	1	2	2	2	2	2	2	2	2	2	2	2	30	5	25	0	1	2	1	7.07	52.7	44	0.999	0.95	3.3	9.8	13.9	6	33	23	2	1	1	1	2	1	1	2	2	-0.515	-1.087	-1.158	-1.034	-0.67
829	17	1	34.3644	1	2	1	2	2	2	2	2	2	2	2	2	2	2	32	10	22	0	1	1	1	7.12	46.1	77	1.2876	1.53	3.6	8.0	14.3	5	33	24	2	2	1	1	2	1	1	2	2	-0.515	-1.087	-1.158	-1.034	-0.67
830	17	1	67.3562	1	1	2	2	2	2	2	1	2	2	2	2	2	2	15	1	14	0	1	4	2	7.37	30.1	170	0.9102	1.48	5.4	3.5	12.9	8	33	24	2	2	1	2	2	1	2	2	2	-0.515	0	0	0	-0.67
831	17	2	42.5671	1	2	2	2	2	2	2	2	2	2	2	2	2	2	35	10	25	2	2	3	1	7.28	43.8	101.2	1.2543	1.10	5.0	14	9.5		33	24	2	2	2	5	1	2	5	1	2	-0.515	0	-1.158	-1.034	0
832	17	1	37.5534	1	1	1	2	2	2	2	2	2	2	2	2	2	2	30	2	28	0	1	3	1	7.08	43.8	73	1.2099	1.33	3.2	8.3	15.6	5	33	25	2	2	1	1	2	1	1	2	2	-0.515	-1.087	-1.158	-1.034	-0.67
833	17	1	66.589	1	1	2	2	2	2	2	2	1	2	2	2	2	2	44	0	44	6	1	1	1	7.12	48.4	64	0.2886	4.23	5.8	4.7	10.5	14	33	24	2	2	2	5	1	2	5	1	2	-0.515	0	-1.158	0	0
834	17	2	56.2959	1	1	2	2	2	2	2	2	2	2	2	2	2	2	34	0	34	1	2	1	2	7.18	54.6	335	1.0767	1.40	4.9	3.0	12.2	11	33	25	2	2	2	5	1	2	5	1	2	-0.515	0	0	-1.034	-0.67
835	17	1	50.8822	1	2	2	2	2	2	2	2	2	2	1	2	2	2	68	5	63	3	2	1	2	7.10	147.9	45.6	0.8658	1.37	4.5	3.1	10.2	9	33	25	2	2	2	5	1	2	5	1	2	-0.515	0	0	-1.034	0
836	17	2	60.4192	1	2	2	2	2	2	2	2	2	2	2	2	2	2	45	15	30	3	2	1	2	6.97	60.3	264	1.3875	1.39	4.3	0.9	13.5	10	33	34	2	2	2	5	1	2	5	1	2	-0.515	0	0	0	0
837	17	1	54.7808	1	2	1	1	2	2	2	1	2	2	1	2	2	2	45	0	45	0	1	3	1	7.08	68.3	164	1.0101	1.32	5.3	7.2	16.7	9	33	24	2	1	1	3	1	1	3	1	2	-0.515	-1.087	-1.158	-1.034	-0.67
838	17	1	27.7041	1	1	2	2	2	2	2	2	2	2	2	2	2	2	51	0	51	4	1	1	2	6.52	100.4	273	2.5197	1.56	6.6	2.8	16.0	11	33	24	2	2	2	5	1	2	5	1	2	-0.515	0	0	-1.034	0
839	17	1	56.0411	1	1	2	1	2	2	2	2	2	2	2	2	2	2	47	10	37	2	2	1	2	7.02	66.3	64	1.221	1.25	4.2	7.8	14.3	6	33	24	2	2	2	5	1	2	5	1	2	-0.515	0	0	-1.034	0
840	17	2	73.5753	1	1	1	2	2	1	2	2	2	1	2	2	2	2	47	10	37	3	1	2	1	7.11	65.8	326	0.7437	1.83	5.3	3.8	11.2		33	24	2	2	2	5	1	2	5	1	2	-0.515	-1.087	-1.158	0	0
841	17	1	73.6356	1	2	2	2	2	2	2	1	2	2	2	2	2	2	15	5	10	0	2	1	2	7.29	33.5	57	0.666	1.09	3.7	2.2	14.4	7	33	25	2	2	2	5	1	2	5	1	2	-0.515	0	0	0	-0.67
842	17	1	19.0822	1	2	2	2	2	2	2	2	2	2	2	1	2	2	56	1	55	6	1	1	2	6.63	130	135	1.4985	1.30	4.8	3.7	15	10	33	24	2	2	1	4	1	1	4	1	2	-0.515	0	0	-1.034	0
843	17	1	46.6027	1	1	2	2	2	2	2	1	2	2	2	2	2	2	21	1	20	2	1	4	1	7.29	40.5	63.5	1.5096	1.15	4.8	9.8	12.6	9	33	48	2	2	2	5	1	2	5	1	2	-0.515	0	-1.158	-1.034	0
844	17	1	58.4493	1	1	2	2	2	2	2	1	1	2	2	2	2	2	33	0	33	1	1	1	2	7.00	81.5	122	1.0878	1.45	5.1	2.9	15	6	33	25	2	2	2	5	1	2	5	1	2	-0.515	0	0	-1.034	-0.67
845	17	1	53.2411	1	2	2	1	2	2	2	2	2	2	2	2	2	2	24	19	5	0	1	2	1		92	93	0.1221	1.27	4.2	3.5	13.6	4	33	25	2	1	1	1	2	1	1	2	2	-0.515	0	-1.158	-1.034	-0.67
846	17	1	52.1397	1	2	2	2	2	2	1	2	1	2	2	2	1	2	47	1	46	4	1	4	1	7.177	51	119	0.5439	8.65	5.6	10	10.2	10	33	24	2	2	1	3	1	1	3	1	2	-0.515	0	-1.158	-1.034	0
847	17	1	70.2548	1	2	2	2	2	2	2	2	2	2	2	2	2	2	50	10	40		1	1	1	6.98	37.5	528	1.0434	0.94	2.6	3.8	11.6	8	33	24	2	2	2	5	1	2	5	1	2	-0.515	0	-1.158	0
848	17	1	64.6247	1	2	1	2	2	2	2	1	2	2	2	2	2	2	15	5	10	0	1	1	1	7.28	37.2	73	0.8325	1.43	2.7	3.1	15	5	33	24	2	1	1	1	2	1	1	2	2	-0.515	-1.087	-1.158	0	-0.67
849	17	2	68.2904	1	2	1	1	2	2	1	1	2	2	2	2	2	2	38	6	32	0	1	2	1	7.23	43.6	55	0.9768	1.73	3.0	6.1	10.2	13	33	24	2	2	1	1	2	1	1	2	2	-0.515	-1.087	-1.158	0	-0.67
850	17	1	51.7315	1	2	2	2	2	2	2	2	2	2	2	2	2	2	24	5	19	0	1	2	1	7.24	52.9	368	0.1443	1.15	3.8	2.6	15.7	5	33	24	2	2	1	1	2	1	1	2	2	-0.515	0	-1.158	-1.034	-0.67
851	17	1	48.1151	1	1	1	2	2	2	2	2	1	2	2	2	2	2	12	0	12	0	1	1	1	7.17	62.8	74	0.4218	1.14	4.4	6.6	18	5	33	24	2	2	1	1	2	1	1	2	2	-0.515	-1.087	-1.158	-1.034	-0.67
852	17	1	50.1425	1	1	1	2	2	2	2	1	2	2	2	2	2	2	14	0	14	0	1	4	1	7.24	48.6	77.2	0.8214	1.08	2.2	3.5	15.0		33	25	2	2	1	1	2	1	1	2	2	-0.515	-1.087	-1.158	-1.034	-0.67
853	17	2	43.3151	1	2	1	2	2	2	2	2	2	2	2	2	2	2	15	5	10	0	1	1	1	7.22	53.9	68.2	0.3996	0.71	2.7	2.1	13.9		33	24	2	1	1	1	2	1	1	2	2	-0.515	-1.087	-1.158	-1.034	-0.67
854	17	2	33.6877	2	2	1	2	2	2	2	2	2	2	2	2	2	2	46	5	41	2	1	1	1	6.94	74.8	74	1.2321	1.20	3.3	8.8	15.3	12	33	24	2	2	2	5	1	2	5	1	2	0	-1.087	-1.158	-1.034	0
855	17	1	55.6356	1	2	1	2	2	2	2	2	2	2	2	2	2	2	45	14	31	0	1	2	1	7.31	43.2	186	0.6549	1.14	3.6	5.6	14.7	5	33	24	2	1	1	1	2	1	1	2	2	-0.515	-1.087	-1.158	-1.034	-0.67
856	17	1	62.137	1	1	1	2	2	2	2	2	2	2	2	2	2	2	20	1	19	0	1	1	2	6.59	111.7	89	0.4884	1.43	5.0	4.6	13.9	7	33	16	2	1	1	1	2	1	1	2	2	-0.515	-1.087	0	0	-0.67
857	17	1	61.7452	1	1	1	1	2	2	2	2	2	2	2	2	2	2	9	0	9	0	1	1	1	7.28	38.1	130	0.4773	1.21	3.5	3.7	12.2	9	33	24	2	1	1	1	2	1	1	2	2	-0.515	-1.087	-1.158	0	-0.67
858	17	1	68.7973	1	2	2	2	2	2	2	2	2	2	2	2	2	2	28	0	28	1	1	3	1	7.05	51	111	0.8991	6.55	5.4	7.0	9.1	13	33	25	2	2	2	5	1	2	5	1	2	-0.515	0	-1.158	0	-0.67
859	17	1	38.6658	1	1	1	2	2	2	2	2	2	2	2	2	2	2	19	1	18	0	1	3	1	7.22	47.3	263	0.7437	1.12	2.3	5.8	14.7	6	33	24	2	1	1	1	2	1	1	2	2	-0.515	-1.087	-1.158	-1.034	-0.67
860	17	1	60.337	1	1	1	2	2	2	2	1	1	2	2	2	2	2	21	0	21	1	1	2	1	7.32	40.5	174.4	1.1433	1.28	4.3	2.8	16.5	6	33	24	2	1	1	1	2	1	1	2	2	-0.515	-1.087	-1.158	0	-0.67
861	17	1	22.1863	1	1	1	2	2	2	2	2	2	2	2	2	2	2	16	0	16	0	1	1	2	7.292	47.5	300.5	1.3209	1.25	3.2	3.2	15.6	6	33	24	2	1	1	1	2	1	1	2	2	-0.515	-1.087	0	-1.034	-0.67
862	17	2	30.7507	1	1	2	2	2	2	2	2	2	2	2	2	2	2	46	2	44	1	2	1	2	6.871	73.1	96	0.4218	1.00	4.0		10.9		33	0	2	2	2	5	1	2	5	1	2	-0.515	0	0	-1.034	-0.67
863	17	1	69.9726	1	2	2	2	2	2	2	2	2	2	2	2	2	2	48	6	42	7	1	1	2	7.39	33.6	599	0.444	1.29	4.8	2.3	12.6	10	33	24	2	2	1	3	1	1	3	1	2	-0.515	0	0	0	0
864	17	2	38.4164		1	2	2	2	2	2	2	2	2	2	2	2	2	51	16	35	1	1	1	2	6.77	80.0	414	1.1655	1.13	4.6	4.0	13.3	5	33	25	2	2	2	5	1	2	5	1	2		0	0	-1.034	-0.67
865	17	2	41.1233	1	1	2	2	2	2	2	2	2	2	2	2	2	2	34	0	34	2	1	1	2	6.96	61.3	259	1.4874	1.05	6.9	8.7	9.9	9	33	24	2	2	1	4	1	2	5	1	2	-0.515	0	0	-1.034	0
866	17	1	59.874	1	1	2	2	2	2	2	2	2	2	2	2	2	2	28	14	14	0	1	2	1	7.28	40	94	0.3219	1.12	2.9	2.8	17.1	5	33	26	2	2	1	1	2	1	1	2	2	-0.515	0	-1.158	0	-0.67
867	17	1	58.4301	1	1	1	2	2	2	2	2	2	2	2	2	2	2	24	1	23	0	1	2	1	7.31	49.6	151	1.0434	1.11	4.0	7.5	14.1	6	33	25	2	2	2	5	1	2	5	1	2	-0.515	-1.087	-1.158	-1.034	-0.67
868	17	1	43.8712	1	1	1	2	2	2	2	2	2	2	2	2	2	2	20	0	20	0	1	2	2	7.27	42.2	105	0.5883	1.39	3.7	4.6	15	6	33	25	2	2	1	1	2	1	1	2	2	-0.515	-1.087	0	-1.034	-0.67
869	17	1	62.8521	1	1	1	2	2	2	2	2	2	2	2	2	2	2	9	0	9	0	1	3	1	7.21	58.7	89	0.7215	1.14	3.4	2.5	15.2	10	33	25	2	1	1	1	2	1	1	2	2	-0.515	-1.087	-1.158	0	-0.67
870	17	1	62.2438	1	1	1	2	2	2	2	2	2	2	2	2	2	2	14	0	14	0	1	3	1	7.07	75.5	136	0.7215	1.02	2.9	3.0	12.6	6	33	25	2	2	1	2	2	1	2	2	2	-0.515	-1.087	-1.158	0	-0.67
871	17	1	56.2932	1	1	2	2	2	2	2	2	2	2	2	2	2	2	30	1	29	3	2	1	2	7.06	55.6	178	1.2765	1.14	5.7	8.7	11.8	6	33	24	2	2	2	5	1	2	5	1	2	-0.515	0	0	-1.034	0
872	17	1	73.7315	1	1	2	2	2	2	2	2	2	2	2	2	2	2	25	0	25	2	1	1	1	6.91	127.5	263	0.4218	1.05	3.1	1.6	14.1	7	33	24	2	2	2	5	1	2	5	1	2	-0.515	0	-1.158	0	0
873	17	1	67.7863	1	2	1	2	2	2	2	2	2	2	2	2	2	2	44	16	28	1	1	2	1	7.235	38.9	91	0.4995	1.08	4.4	3.0	13.7	7	33	24	2	2	1	3	1	1	3	1	2	-0.515	-1.087	-1.158	0	-0.67
874	17	1	69.9397	1	1	1	2	2	2	2	2	2	2	2	2	2	2	25	0	25	0	1	1	2	7.18	64.2	397	0.1443	1.63	3.9	6.3	12.7	7	33	24	2	1	1	3	1	1	3	1	2	-0.515	-1.087	0	0	-0.67
875	17	1	71.5507	1	1	1	2	2	2	2	2	2	2	2	2	2	2	23	0	23	0	1	4	1	7.33	43.7	147	0.2331	1.52	3.3	5.5	13.6	7	33	25	2	1	1	1	2	1	1	2	2	-0.515	-1.087	-1.158	0	-0.67
876	17	2	58.6	1	1	2	2	2	2	2	2	2	2	2	2	2	2	48	0	48	4	1	1	2	7.17	107.4	75	1.221	5.72	7.0	4.3	9.5	10	33	25	2	2	2	5	1	2	5	1	2	-0.515	0	0	0	0
877	17	2	43.4959	1	1	2	2	2	2	2	2	2	2	2	2	2	2	33	5	28	0	1	3	2	7.07	46.5	286	0.3552	1.14	3.1	4.8	12.6	4	33	26	2	1	1	1	2	1	1	2	2	-0.515	0	0	-1.034	-0.67
878	17	1	71.3562	1	2	2	2	2	2	2	2	2	2	2	2	2	2	20	5	15	0	1	1	1	7.34	37.2	211	0.3774	1.62	4.4	9.3	13.3	10	33	24	2	2	1	2	2	1	2	2	2	-0.515	0	-1.158	0	-0.67
879	17	1	22.0274	1	1	2	2	2	2	2	2	2	2	2	2	2	2	53	8	45	1	2	4	1	7.27	37.3	565	1.1655	1.45	4.3	2.1	14.8	11	33	24	2	2	2	5	1	2	5	1	2	-0.515	0	-1.158	-1.034	-0.67
880	17	1	75.3425	1	1	2	2	2	2	2	2	2	2	2	2	2	2	50	1	49	2	1	1	2	6.99	63.9	329	0.8103	0.92	4.9	1.4	11.8	8	33	24	2	2	2	5	1	2	5	1	2	-0.515	0	0	0	0
881	17	1	76.263	1	1	2	2	2	2	2	2	2	2	2	2	2	2	32	0	32	1	1	1	2	6.89	101	58	13.32	1.01	4.4	8.3	13.9	8	33	24	2	2	1	4	1	1	4	1	2	-0.515	0	0	0	-0.67
882	17	1	58.0164	1	1	2	1	2	2	2	2	2	2	2	2	2	2	96	6	90	8	1	1	2	6.9	74.1	145	7.104	2.10	5.6	6.7	15.3	13	33	18	2	1	2	5	1	2	5	1	2	-0.515	0	0	-1.034	0
883	17	1	56.2164	2	2	2	2	2	2	2	1	2	2	2	2	2	2	54	1	53	4	1	1	2	6.68	75.5	82	0.9879	2.90	6.9	9.8	16		33	7	2	2	2	5	1	2	5	1	2	0	0	0	-1.034	0
884	17	2	66.4301	1	1	2	1	2	2	2	2	2	2	2	2	2	2	13	0	13	2	1	5	1	6.89	101.9	67	1.2432	0.69	4.4	5.8	13.3		33	24	2	2	2	5	1	2	5	1	2	-0.515	0	-1.158	0	0
885	17	2	48.8986	2		1	1	2	2	2	2	2	2	2	2	2	2	55	5	50	2	1	1	1	7.03	52	319	1.0323	1.09	2.5	1.6	13.7	4	33	24	2	1	1	4	1	1	4	1	2	0	-1.087	-1.158	-1.034	0
886	17	1	56.5233	1	1	1	2	2	2	2	2	2	2	2	2	2	2	35	0	35	2	1	2	1	7.15	55.9	73.9	2.886	1.56	4.5	6.9	17	12	33	25	2	1	1	1	2	1	1	2	2	-0.515	-1.087	-1.158	-1.034	0
887	17	1	69.7836	1	1	1	2	2	2	2	1	1	2	2	2	2	2	19	0	19	0	1	3	1	7.28	35.7	60	0.4218	1.29	4.4	5.6	14.7	10	33	24	2	1	1	1	2	1	1	2	2	-0.515	-1.087	-1.158	0	-0.67
888	17	2	46.5315	1	1	1	2	2	2	2	1	2	2	2	2	2	2	17	0	17	0	1	1	2	7.19	35.8	66	0.4995	1.35	2.8	4.9	10.3	8	33	24	2	1	1	3	1	1	3	1	2	-0.515	-1.087	0	-1.034	-0.67
889	17	2	44.6986	1	2	2	2	2	2	2	2	2	2	2	2	2	2	37	1	36	0	1	3	1	7.13	15.1	152	0.555	1.08	3.7	2.9	13.3	7	33	24	2	1	1	1	2	1	1	2	2	-0.515	0	-1.158	-1.034	-0.67
890	17	2	65.1753	2	2	2	2	2	2	2	1	2	2	2	2	2	2	31	6	25	1	2	1	2	7.09	67.5	207	0.1776	1.10	5.2	11.1	12.9	10	33	24	2	2	2	5	1	2	5	1	2	0	0	0	0	-0.67
891	17	1	43.7205	1		1	2	2	2	2	1	2	2	2	2	2	2	28	5	23	0	1	1	2				0.5328	1.28	3.0	2.4	15.6		33.0	24	2	1	1	1	2	1	1	2	2	-0.515	-1.087	0	-1.034	-0.67
892	17	2	19.6192	1	1	1	2	2	2	2	2	2	2	2	2	2	2	16	3	13	0	1	1	2	7.20	66.1	418	1.1544	0.98	3.2	2.2	13.4	7	33	24	2	1	1	1	2	1	1	2	2	-0.515	-1.087	0	-1.034	-0.67
893	17	1	49.4712	1	2	2	2	2	2	2	2	2	2	2	2	2	2	27	3	24	8	1	1	2	6.93	52.4	82	22.1445	1.14	5.5	13.2	12.9	10	33	6	1	1	2	5	1	2	5	1	1	-0.515	0	0	-1.034	0
894	17	2	50.3014	1	1	2	2	2	2	2	2	1	2	2	2	2	2	41	0	41	1	2	1	2	6.69	112.7	100	4.3512	0.84	6.0	6.2	12.2	11	33	24	2	2	2	5	1	2	5	1	2	-0.515	0	0	-1.034	-0.67
895	17	1	50.4521	1	1	1	2	2	2	2	2	1	2	2	2	2	2	12	0	12	0	1	2	1	7.25	64.7	180	0.4551	1.03	4.1	5.3	17.1	7	33	24	2	1	1	1	2	1	1	2	2	-0.515	-1.087	-1.158	-1.034	-0.67
896	17	2	64.989	2	1	1	2	1	2	2	1	2	2	2	2	1	2	28	0	28	0	1	1	1	7.25	51.4	68	0.2442	3.61	3.8	3.4	11.9	13	33	24	2	1	2	5	1	2	5	1	2	0	-1.087	-1.158	0	-0.67
897	17	1	58.5616	2		1	2	2	2	2	1	1	2	2	2	2	2	33	5	28	2	1	1	1	7.16	39.0	118	8.3583	1.03	4.3	10.4	14.6	13	33	24	2	1	1	2	2	1	2	2	2	0	-1.087	-1.158	0	0
898	17	1	43.2986	1	1	2	2	2	2	2	2	2	2	2	2	2	2	35	0	35	2	2	1	2	7.14	25.2	367	0.8658	1.33	4.0	4.4	12	5	33	24	2	2	2	5	1	2	5	1	2	-0.515	0	0	-1.034	0
899	17	1	61.5863	1	2	1	2	2	2	2	2	2	2	2	2	2	2	13	5	8	0	1	2	1	7.30	33.6	244	0.3663	1.16	3.7	2.6	16	10	33	24	2	1	1	2	2	1	2	2	2	-0.515	-1.087	-1.158	0	-0.67
900	17	1	57.189	1	1	1	2	2	2	2	2	2	2	2	2	2	2	7	1	6	0	1	1	1	7.09	31.1	360	0.2886	1.24	3.3	4.2	16	6	33	24	2	1	1	1	2	1	1	2	2	-0.515	-1.087	-1.158	-1.034	-0.67
901	17	1	62.6192	1		2	1	2	2	2	2	2	2	2	2	2	2	41	5	36	3	1	1	1	7.33	26.3	68	0.5661	1.41	4.1	6.0	16.3	13	33	24	2	1	2	5	1	2	5	1	2	-0.515	0	-1.158	0	0
902	17	2	61.7863	1	1	2	2	2	2	2	2	2	2	1	2	2	2	45	15	30	1	2	1	2	7.05	71.7	195	0.2886	1.17	3.3	3.5	13.9	6	33	25	2	2	1	4	1	2	5	1	2	-0.515	0	0	0	-0.67
903	17	1	42.8575	1	2	1	1	2	2	2	2	2	2	2	2	2	2	112	6	106	24	1	1	2	6.89	57.6	87	0.3774	1.30	4.6	11.7	9.9	14	33	14	2	2	2	5	1	2	5	1	2	-0.515	-1.087	0	-1.034	0
904	17	2	72.1863	1		2	2	2	2	2	1	1	2	2	2	2	2	26	10	16	3	1	1	1	7.084	46.9	86	1.0101	1.43	3.9	7.1	13.6	12	33	24	2	2	2	5	1	2	5	1	2	-0.515	0	-1.158	0	0
905	17	1	84.1589	1	2	1	1	2	2	2	2	2	2	2	2	2	2	54	10	44	2	1	1	2	6.90	74.9	124	1.2099	1.28	6.3	7.9	13.5		33	8	2	2	2	5	1	2	5	1	2	-0.515	-1.087	0	0	0
1093	18	2	60.3918	1	1	1	2	2	2	2	2	2	2	2	2	2	2	24	2	22	0	1	6	1	7.32	43.3	232	4.4	0.92	3.4	6.4	13.1	4	33	24	2	1	1	1	2	1	1	2	2	-0.515	-1.087	-1.158	0	-0.67
1094	18	2	83.7205	1	2	2	2	2	2	1	1	2	1	2	1	1	2	29	9	20	4	1	1	2	7.08	80.2	294		0.74	3.9	5.7	11.5	20	33	24	2	2	1	4	1	1	4	1	2	-0.515	0	0	0	0
1095	18	1	72.0932	1	1	2	2	2	2	2	1	1	2	2	2	2	2	11	0	11	2	1	3	1	6.83	75.8	148	17	1.23	5.2	6.4	9.5	7	36	24	2	2	2	5	1	2	5	1	2	-0.515	0	-1.158	0	0
1096	18	1	42.7753	2	1	1	2	2	2	2	2	2	2	2	2	2	2	18	0	18	0	1	3	1	7.30	22.5	220	10.1	1	3.2	7.2	16.9	5	33	24	2	2	1	1	2	1	1	2	2	0	-1.087	-1.158	-1.034	-0.67
1097	18	1	64.4521	1	2	1	1	2	2	2	1	2	2	2	2	2	2	13	7	6	0	1	3	1	7.25	37	118	4.7	1.03	3.1	2.7	15.1	5	33	24	2	1	1	2	2	1	1	2	2	-0.515	-1.087	-1.158	0	-0.67
1098	18	2	67.2219	2	2	2	2	2	2	2	2	2	2	2	1	2	2	38	8	30	2	2	1	2	6.86	55.3	191	20	1.4	5.3	14.1	12.6	13	33	2.5	2	2	2	5	1	2	5	1	1	0	0	0	0	0
1099	18	1	77.4411	1	1	2	2	2	2	2	2	2	2	2	1	2	2	41	4	37	6	1	1	2	6.80	108	98.5	16	1.17	5.1	9.1	18	13	33	1	2	2	2	5	1	2	5	1	2	-0.515	0	0	0	0
1100	18	2	47.4575	1	1	2	2	2	2	2	1	2	2	2	2	2	2	25	0	25	3	1	3	1	7.182	50.6	78.2	1.3	1.10	2.8		8.1	12	33	25	2	2	2	5	1	2	5	1	2	-0.515	0	-1.158	-1.034	0
1101	18	2	66.0603	1	1	1	1	2	2	2	1	2	2	2	1	2	2	5	0	5	0	1	3	1	7.38	26.6	96.6	3.7	0.58	2.7	2.6	12.8	6	33	24	2	1	1	2	2	1	1	2	2	-0.515	-1.087	-1.158	0	-0.67
1102	18	2	62.8027	2	1	2	2	2	2	2	1	2	2	2	2	2	2	28	0	28	1	1	1	1	7.10	48.2	93.5	11.4	1.09	3.1	7.3	12.1	8	33	24	2	2	1	4	1	1	4	1	2	0	0	-1.158	0	-0.67
1103	18	1	23.874	1	2	1	2	2	2	2	2	2	2	2	2	2	2	2	0	2	0	1	3	1	7.28	47.7	129	12.5	1.12	4.0	5.6	16.7	5	33	24	2	2	1	1	2	1	1	2	2	-0.515	-1.087	-1.158	-1.034	-0.67
1104	18	1	50.8301	2	2	2	2	2	2	2	2	2	2	2	2	2	1	35	9	26	2	2	1	2	7.18	72.5	164	15	1.67	4.1	8.7	14.8	12	33	7	2	2	2	5	1	2	5	1	2	0	0	0	-1.034	0
1105	18	1	56.1644	1	1	2	2	2	2	2	2	1	2	2	2	2	2	32	0	32	3	1	1	2	6.92	93.8	102	11.4	0.79	3.0	7.7	13.5	12	36	24	2	2	2	5	1	2	5	1	2	-0.515	0	0	-1.034	0
1106	18	1	65.7205	1	2	2	2	2	1	2	1	2	2	1	2	2	2	38	5	33	3	1	1	2	7.07	47.8	106	13.6	3.01	5.2	7.5	10.8	14	33	24	2	2	2	5	1	2	5	1	2	-0.515	0	0	0	0
1107	18	2	42.9808	2	2	1	2	2	2	2	2	2	2	2	2	2	2	34	11	23	1	1	3	1	6.73	101	71.2	18	0.54	5.1	6.4	14.8	12	33	24	2	2	2	5	1	2	5	1	2	0	-1.087	-1.158	-1.034	-0.67
1108	18	1	27.0274	2	1	2	2	2	2	2	2	2	2	2	2	2	2	23	5	18	0	2	1	2	7.16	31.4	167	11.4	1.00	4.6	8.5	12.2	7	33	24	2	2	2	5	1	2	5	1	2	0	0	0	-1.034	-0.67
1109	18	1	72.4411		2	2	2	2	2	2	1	1	2	1	2	2	2	9	0	9	0	2	1	2	7.13	61.8	79.6	2.3	2.44	4.7	5.8	9.8	13	33	26	2	2	2	5	1	2	5	1	1		0	0	0	-0.67
1110	18	1	55.2055		2	2	2	2	2	2	1	1	2	2	2	2	2	37	0	37	3	2	1	2	6.89	55.6	440	6.7	1.54	5.8	6.7	10.0	15	33	24	2	2	2	5	1	2	5	1	2		0	0	-1.034	0
1111	18	2	53.3507	2	1	1	2	2	2	2	2	2	2	2	2	2	2	82	15	67	12	1	1	2	6.82	90.2	94.5	13.3	0.88	4.2	8.1	13.3	12	33	24	2	1	2	5	1	2	5	1	2	0	-1.087	0	-1.034	0
1112	18	2	19.5507	1	1	1	2	2	2	2	2	2	2	2	2	2	2	21	0	21	2	1	3	1	6.95	37.1	140	2.1	1.17	4.2	12.5	8	8	33	15	2	2	1	1	2	1	1	2	2	-0.515	-1.087	-1.158	-1.034	0
1113	18	1	60.3699	2	1	2	2	2	2	2	2	2	2	2	1	2	2	33	10	23	1	1	1	2	6.90	84.1	75.7	15.0	1.21	6.3	10	11.5	11	33	15	2	2	2	5	1	2	5	1	2	0	0	0	0	-0.67
1114	18	1	50.6849	1	2	2	2	2	2	2	2	2	2	2	2	2	2	34	10	24	2	1	1	2	6.73	34.1	316	22	3.25	4.4	15.7	16.4	13	36.0	16	2	2	2	5	1	2	5	1	2	-0.515	0	0	-1.034	0
1115	18	2	20.6849	2	1	2	2	2	2	2	2	2	2	2	2	2	2	51	0	51	4	2	1	2	6.92	56.8	97.8	12.5	0.98	4.1	1.1	12.5	8	33	24	2	2	2	5	1	2	5	1	2	0	0	0	-1.034	0
1116	18	1	58.937	1	1	1	2	2	2	2	1	2	2	2	2	2	2	15	0	15	0	1	2	1	7.31	33.4	58.4	6.9	1.06	3.4	4.5	16.4	7	36	24	2	1	1	1	2	1	1	2	2	-0.515	-1.087	-1.158	0	-0.67
1117	18	1	45.411	2	2	2	2	2	2	2	2	2	2	2	2	2	2	9	0	9	3	2	1	2	6.95	78.4	72.0	9.0	1.02	3.1	7.6	14	7	33	24	2	2	1	4	1	2	5	1	2	0	0	0	-1.034	0
1118	18	1	74.0274	1	2	2	2	2	2	2	2	2	1	2	2	2	2	48	7	41	0	1	1	1	7.13	82.3	414	5.1	1.05	5	6.7	14.2	11	33	24	2	2	1	4	1	1	4	1	2	-0.515	0	-1.158	0	-0.67
1119	19	1	56.7507	2	2	2	1	2	2	2	2	2	1	2	2	2	2	25	6	19	3	1	1	2	7.10	62	61	9.4	1.4	2.8	9.0	19.6	16	35	24	1	1	1	1	2	1	1	2	2	0	0	0	-1.034	0
1120	19	2	68.211	1	1	2	2	1	2	2	2	1	2	2	2	2	2	38	1	37	5	1	1	2				15	3.1	4.4	12.3	10.3	16	35	7.33	2	1	2	5	1	2	5	1	1	-0.515	0	0	0	0
1121	19	1	45.6959	1	1	1	2	2	2	2	2	2	2	2	2	2	2	23	0	23	1	1	3	1	7.23	37	152	5.8	1.3	3.8	8.2	16.3	13	33	24	2	1	1	1	2	1	1	2	2	-0.515	-1.087	-1.158	-1.034	-0.67
1122	19	2	41.4904	1	1	1	2	2	2	2	2	2	2	2	1	1	2	28	0	28	0	1	2	1	7.34	27.2	116.6	2.4	0.6	3.9	4.0	11	9	34	24	2	1	1	1	2	1	1	2	2	-0.515	-1.087	-1.158	-1.034	-0.67
1123	19	2	76.0548	2	2		2	2	2	2	1	2	2	2	2	2	2	32	0	32	2	2	1	2	7.13	62	101	5.8	1.5	3.4	8.3	15.1	13	35	24	2	2	1	4	1	1	4	1	2	0		0	0	0
1124	19	1	50.8329	1	1	1	2	2	2	2	1	2	2	2	2	2	2	15	0	15	0	1	3	1	7.22	56	70	3.2	1.1	3.7	5.3	15.6	9	33	24	2	1	2	5	1	2	5	1	2	-0.515	-1.087	-1.158	-1.034	-0.67
1125	19	2	73.8986	2	1	2	2	2	2	2	1	1	2	2	2	2	2	47	2	45	6	1	3	2	7.02	72		10.1	1.3	6.0	9.6	11.9	13	36	0	2	2	2	5	1	2	5	1	2	0	0	0	0	0
1126	19	1	26.0795	2	1		2	2	2	2	2	2	2	2	2	2	2	8	2	6	0	2	4	1	7.30	49	82	4	1.2	4.0	6.2	15.8	8	33	24	2	2	1	1	2	1	1	2	2	0		-1.158	-1.034	-0.67
1127	19	1	63.3397	1	1	2	2	2	2	2	2	2	2	1	2	2	2	22	0	22	3	2	1	2	7.01	65	74	12.4	1.9	3.3	6.9	13.9	12	33	24	2	2	2	5	1	2	5	1	2	-0.515	0	0	0	0
1128	19	1	78.9507	2	1	2	2	2	2	2	2	2	2	2	1	2	2	32	1	31	2	1	1	2	7.03	54	189	5.4	1.7	4.9	6.1	13.4	16	35	16	2	2	2	5	1	2	5	1	2	0	0	0	0	0
1129	19	1	37.3863	2	1	2	2	2	2	2	2	2	2	2	2	2	2	9	1	8	0	1	2	1	7.25	20	252	10.9	1.1	3.7	7.4	15.8	7	33	24	2	1	1	4	1	2	5	1	2	0	0	-1.158	-1.034	-0.67
1130	19	1	66.2767	1	1	1	1	2	2	2	2	2	2	2	2	2	2	25	0	25	3	1	2	1	7.33	26	192	5	1.1	3.0	5.8	12.2	9	35	24	2	1	1	1	2	1	1	2	2	-0.515	-1.087	-1.158	0	0
1131	19	1	64.3863	2	2	2	2	2	2	1	2	2	2	2	2	2	2	56	34	22	1	2	1	2	7.02	53	63	7.2	1.5	4.0	7.1	12.3	13	36	24	2	1	2	5	1	2	5	1	2	0	0	0	0	-0.67
1132	19	1	43.3589	1	1	1	2	2	2	2	2	2	2	2	2	2	2	23	1	22	0	1	2	1	7.2	29	78	8.3	1.2	4.2	6.3	15	11	35	24	2	1	1	4	1	1	4	1	2	-0.515	-1.087	-1.158	-1.034	-0.67
1133	19	1	69.7479	1	2	2	1	2	2	2	1	2	2	2	2	2	2	48	23	25	3	1	1	2	7.06	73	85	11.1	1.3	3.1	7.0	14.5	9	35	24	2	1	2	5	1	2	5	1	2	-0.515	0	0	0	0
1134	19	1	68.4137	1	1	1	2	2	2	2	1	2	2	2	2	2	2	20	2	18	0	1	2	1	7.33	41	57	2.5	1.0	3.9	5.2	13.3	11	35	24	2	1	2	5	1	2	5	1	2	-0.515	-1.087	-1.158	0	-0.67
1135	19	1	57.7068	1	1	1	1	2	2	2	2	2	2	2	2	2	2	25	0	25	0	1	2	1	7.05	29	132	12.4	1.3	3.4	7.4	16.1	10	35	24	2	1	1	1	2	1	1	2	2	-0.515	-1.087	-1.158	-1.034	-0.67
1136	19	1	55.4849	1	1	2	1	2	2	2	2	2	2	2	2	2	2	26	9	17	3	1	1	1	7.22	21	344	10.3	1.5	3.4	9.7	15.5	11	35	24	2	1	1	1	2	1	1	2	2	-0.515	0	-1.158	-1.034	0
1137	19	1	57.2137	2	2	2	2	2	2	2	2	2	2	2	2	2	2	80	10	70	11	1	1	2	6.8	127	54	14.7	1.2	4.7	7.5	13.7	13	35	24	2	1	2	5	1	2	5	1	2	0	0	0	-1.034	0
1138	19	1	58.2356	1	2	2	2	2	2	2	2	2	2	2	2	2	2	39	4	35	3	1	1	2	7.01	52	152	11.7	1.6	4.1	11	13.5	12	36	24	2	1	2	5	1	2	5	1	2	-0.515	0	0	-1.034	0
1139	19	2	53.9671	2	2	2	2	2	2	2	2	2	2	2	2	2	2	9	0	9	2	2	2	1	7.18	39	235	4.8	1.2	5.1	8.0	13.4	10	35	24	2	2	1	2	2	2	5	1	2	0	0	-1.158	-1.034	0
1140	19	1	39.4411	1	1	1	2	2	1	2	1	2	2	2	2	2	2	31	0	31	6	1	3	1	7.04	31	64	15	1.5	4.1	9.7	15.8	9	36	24	1	1	1	1	2	1	1	2	2	-0.515	-1.087	-1.158	-1.034	0
1141	19	2	19.8301	1	1	1	2	2	1	2	2	2	2	2	2	2	2	43	1	42	0	1	2	1	7.17	33	102	11.4	1.7	3.0	9.4	15	8	35	24	2	1	1	1	2	1	1	2	2	-0.515	-1.087	-1.158	-1.034	-0.67
1142	19	1	65.4082		1	2	2	2	2	2	1	2	2	2	2	2	2	41	2	39	2	2	1	2	7.20	42	70	9.9	1.1	4.4	5.5	15	11	35	24	2	2	1	4	1	2	5	1	2		0	0	0	0
1143	19	1	62.6959	1	1	2	2	2	2	2	1	2	2	1	1	2	2	29	0	29	0	1	3	1	7.33	36	74	4.3	1.0	4.0	4.1	15.5	7	35	24	2	1	1	1	2	1	1	2	2	-0.515	0	-1.158	0	-0.67
1144	19	1	74.3315	2	2	2	2	2	2	2	1	1	2	2	1	2	2	13	0	13	2	2	4	1	7.47	23	222	2	1.9	3.3	6.9	11	9	35	24	2	2	1	1	2	1	1	2	2	0	0	-1.158	0	0
1145	19	1	44.9973	1	1	1	1	2	2	2	2	2	2	2	2	2	2	41	0	41	2	1	3	1	7.41	33	124	2.1	1.0	3.7	4.3	14.4	7	35	24	2	1	1	1	2	1	1	2	2	-0.515	-1.087	-1.158	-1.034	0
1146	19	1	34.8438	2	2	2	2	2	2	2	2	2	2	2	2	2	2	41	0	41	1	2	1	1	6.94	14	258	15	1.2	3.0	6.8	1.3	14	36	25	2	2	1	1	2	1	1	2	2	0	0	-1.158	-1.034	-0.67
1147	19	1	48.2192	2	2	2	2	2	2	2	2	2	2	2	2	2	2	35	0	35	3	2	1	2	7.02	47	167	9.4	1.1	2.9	7.3	15.4	9	35	24	2	2	2	5	1	2	5	1	2	0	0	0	-1.034	0
1148	19	1	51.989	1	2	1	2	2	2	2	2	2	2	2	2	2	2	19	9	10	0	1	2	1	6.8	88	52	15	1.4	6.0	10.4	15.5	10	35	24	2	1	1	4	1	1	4	1	2	-0.515	-1.087	-1.158	-1.034	-0.67
1149	19	1	52.9425	2	2		2	2	2	2	2	1	2	2	2	2	2	35	10	25	6	1	1	2	6.8	24	291	15	4.1	5.7	17.3	13.9	16	36	24	2	1	2	5	1	2	5	1	2	0		0	-1.034	0
1150	19	1	32.9808	1	1	1	2	2	2	2	2	2	2	2	2	2	2	17	1	16	5	1	3	1	7.34	36	51	9	1.2	3.1	4.0	17.2	13	35	24	2	1	1	1	2	1	1	2	2	-0.515	-1.087	-1.158	-1.034	0
1151	19	2	19.8192	1	2	2	2	2	2	2	2	2	2	1	2	2	2	30	0	30	0	2	1	2	6.80	89	271	15	1.3	3.6	9.7	13.3	10	35	24	2	2	1	4	1	1	4	1	2	-0.515	0	0	-1.034	-0.67
1152	19	2	56.1671	1	1	1	2	2	2	2	2	2	2	2	2	2	2	32	1	31	3	1	1	2	6.8	80	41	14.3	1.4	3.8	10.1	15	13	35	24	2	1	1	1	2	1	1	2	2	-0.515	-1.087	0	-1.034	0
1153	19	1	76.3397	1	1	1	2	2	2	2	1	1	2	2	2	2	2	18	1	17	0	1	3	1	7.3	38	91	4.6	2.1	3.5	4.3	15.4	12	35	24	2	1	2	5	1	2	5	1	2	-0.515	-1.087	-1.158	0	-0.67
1154	19	1	51.2986	1	1	1	1	2	2	2	2	2	2	2	2	2	2	12	1	11	0	1	4	1	7.26	28	64	3.4	2.5	5.6	5.4	14.8	11	35	24	2	1	1	2	2	1	1	2	2	-0.515	-1.087	-1.158	-1.034	-0.67
1155	19	1	34.4767	2	2	1	2	2	2	2	2	2	2	2	2	2	2	5	0	5	1	1	4	2	7.12	42	253	13.5	0.9	4.5	3.6	16.4	8	35	24	2	1	1	1	2	1	1	2	2	0	-1.087	0	-1.034	-0.67
1156	19	2	81.9753	1	1	2	2	2	2	2	1	2	2	2	2	2	2	31	3	28	4	2	1	1	7.05	7	76	8.7	1.3	3.8	7.1	12.2	14	35	24	2	2	1	4	1	2	5	1	2	-0.515	0	-1.158	0	0
1157	19	1	76.8466	1	2	2	2	2	2	2	2	2	2	2	2	1	2	43	11	32	4	2	1	1	6.94	61	70	12.6	10.2	6.0	9.5	12.9	14	35	24	2	2	2	5	1	2	5	1	2	-0.515	0	-1.158	0	0
1158	19	1	40.0795	1		1	2	2	2	2	2	1	2	2	2	2	2	17	7	10	0	2	4	1	7.31	32	72	6.1	1.2	4.9	5.1	14.3	6	35	24	2	2	1	2	2	1	2	2	2	-0.515	-1.087	-1.158	-1.034	-0.67
1159	19	1	56.9753	1	1	2	2	2	2	2	2	2	2	2	2	2	2	76	1	75	9	1	1	2	6.8	54	52	10.6	1.5	3.6	13.1	16.9	16	35.0	24	1	1	2	5	1	2	5	1	2	-0.515	0	0	-1.034	0
1160	19	1	66.1562	1	1	2	2	2	2	2	2	2	2	2	2	2	1	22	0	22	3	2	1	2	7.04	37.0	52.0	9.7	1.8	4.1	11.8	17.8	15	36.0	5.83	2	2	2	5	1	2	5	1	2	-0.515	0	0	0	0
1161	19	1	22.3534	2	2	2	2	2	2	2	2	2	2	2	2	1	2	12	0	12	2	2	1	2	7.14	34	64	15	1.3	3.7	4.8	15	11	35	24	2	2	2	5	1	2	5	1	2	0	0	0	-1.034	0
1162	19	2	63.189	2	2	2	2	2	2	2	2	2	2	2	2	2	2	37	0	37	1	2	2	1	7.18	33	97	5.7	0.8	3.5	4.6	10.2	10	36	24	2	2	1	4	1	2	5	1	2	0	0	-1.158	0	-0.67
1163	19	2	54.2877	2	2	2	2	2	2	2	2	2	2	2	2	2	2	37	18	19	1	1	1	2	7.25	32	233	6.2	0.8	3.6	6.7	14.3	7	35.0	24	2	1	2	5	1	2	5	1	2	0	0	0	-1.034	-0.67
1164	19	1	35.3096	2	1	1	2	2	2	2	2	2	2	2	2	2	2	70	10	60	13	1	1	2	7.07	33	78	11.9	1.3	4.1	11.4	14.7	13	35	24	2	1	2	5	1	2	5	1	2	0	-1.087	0	-1.034	0
1165	19	1	77.6575	2	1		2	1	2	2	1	2	2	2	2	2	2	12	7	5	0	2	3	1	7.15	54	85	66	1.3	3.9	3.2	15	16	36.0	24	2	2	1	4	1	2	5	1	2	0		-1.158	0	-0.67
1166	19	1	74.9397	1	1	2	2	2	2	2	1	1	2	1	2	2	2	65	2	63	4	2	1	2	7.01	51	111	8.1	1.2	4.7	8.5	12	14	36.0	24	2	2	2	5	1	2	5	1	2	-0.515	0	0	0	0
1167	19	2	49.6603	1	1	1	2	2	2	2	2	2	2	2	2	2	2	18	4	14	0	1	3	1	7.10	29	210	10.6	1.0	3.6	6.3	12.4	14	35.0	24	2	1	1	1	2	1	1	2	2	-0.515	-1.087	-1.158	-1.034	-0.67
1168	19	1	74.6932	1	1	2	2	2	2	2	2	2	2	2	1	2	2	24	0	24	5	2	1	2	7.51	27.4	200	1.3	0.8	3.8	3.6	14.8	9	35	24	2	2	1	4	1	2	5	1	2	-0.515	0	0	0	0
1169	19	1	58.7178	1	1	1	2	2	2	2	2	2	2	2	2	2	2	16	3	13	0	1	3	1	7.17	34	110	6.3	0.8	4.8	6.6	15.7	7	35	24	2	1	1	1	2	1	1	2	2	-0.515	-1.087	-1.158	0	-0.67
1170	19	1	58.1452	1	1	1	2	2	2	2	1	1	2	2	2	2	2	21	5	16	0	1	1	1	7.23	35	91	5.1	1.3	3.8	7.9	14.6	10	35	24	2	1	1	1	2	1	1	2	2	-0.515	-1.087	-1.158	-1.034	-0.67
1171	19	1	47.6192	1	1	1	1	2	2	2	2	2	2	2	2	2	2	62	0	62	12	1	1	2	6.88	31	293	12.3	2.1	3.3	3.6	10.6	14	36	24	1	1	2	5	1	2	5	1	2	-0.515	-1.087	0	-1.034	0
1172	19	1	65.5288	1	1	1	1	2	2	2	1	2	2	2	2	2	2	37	2	35	0	1	1	1	7.19	33	74	9.9	1.3	3.7	5.9	14.8	11	35	24	2	1	1	1	2	1	1	2	2	-0.515	-1.087	-1.158	0	-0.67
1173	19	1	48.1945	1	1	1	2	2	2	2	2	2	2	2	1	2	2	16	2	14	0	1	6	1	7.27	43.5	78.7	2.3	4.2	3.9	4.2	14.4	9	35	24	2	1	1	1	2	1	1	2	2	-0.515	-1.087	-1.158	-1.034	-0.67
1174	19	1	56.074	2	2	2	2	2	2	2	2	2	2	2	2	2	2	33	20	13	3	2	1	2	6.8	53	76	15	1.3	5.8	13.1	6.4	17	36	11	2	2	2	5	1	2	5	1	2	0	0	0	-1.034	0
1175	19	1	61.0274	1	1	2	2	2	2	2	2	1	2	2	2	2	2	45	2	43	2	2	1	2	6.98	37	74	11.8	0.8	3.2	8.6	10.9	13	33	24	2	2	2	5	1	2	5	1	1	-0.515	0	0	0	0
1176	19	2	48.2877	1	2	2	2	2	2	2	2	2	2	2	1	2	2	30	13	17	0	1	1	1	7.18	33	89	9.6	1.1	4.1	7.6	11.4	13	34	24	1	1	2	5	1	2	5	1	1	-0.515	0	-1.158	-1.034	-0.67
1177	19	1	56.926	1	1	1	2	2	2	2	1	2	2	2	2	2	2	22	1	21	0	1	1	1	6.9	24	133	15	1.4	4.4	7.3	14.4	12	35	24	2	1	1	1	2	1	1	2	2	-0.515	-1.087	-1.158	-1.034	-0.67
1178	19	1	62.1945	2	2	2	2	2	2	1	1	1	2	2	2	1	2	29	6	23	4	2	1	2	6.91	84	125	13.4	2.0	5.2	8.3	12.3	14	35	24	2	2	1	4	1	2	5	1	2	0	0	0	0	0
1179	19	1	35.3534	1	1	2	2	2	2	2	2	2	2	2	2	2	2	49	0	49	6	2	1	2	7.05	69	279.1	3.5	1.2	4.2	7.7	12.8	11	35	24	2	2	2	5	1	2	5	1	2	-0.515	0	0	-1.034	0
1180	19	1	51.6164	2	2	2	2	2	2	2	2	2	2	2	2	2	2	33	4	29	10	1	1	2	6.96	81	72	14.7	1.3	3.7	7.8	13.6	13	36	24	1	1	1	1	2	1	1	2	2	0	0	0	-1.034	0
1181	19	2	76.6082	1	2	1	2	2	2	2	1	2	2	2	2	2	2	12	0	12	0	1	1	2	7.40	38	91	3.8	1.2	3.7	4.9	9.7	7	35	24	2	1	1	1	2	1	1	2	2	-0.515	-1.087	0	0	-0.67
1182	19	2	41.5726	1	1	1	2	2	2	2	2	2	2	2	2	2	2	9	1	8	0	1	4	1	7.27	33	205	4.3	0.8	3.9	3.8	13.8	11	35	24	2	1	1	1	2	1	1	2	2	-0.515	-1.087	-1.158	-1.034	-0.67
1183	19	1	50.5589	1	2	2	2	2	2	2	2	2	2	2	2	2	2	15	0	15	0	2	2	1	7.17	49	128	6.5	1.3	5.5	9.8	3.76	6	35	24	2	2	1	4	1	2	5	1	2	-0.515	0	-1.158	-1.034	-0.67
1184	19	1	58.589	1	1	2	2	2	2	2	2	2	2	2	2	2	2	28	1	27	2	1	1	2	7.05	60	78	8	1.5	3.9	9.4	18	13	35	24	2	1	2	5	1	2	5	1	2	-0.515	0	0	0	0
1185	19	1	78.874		1	1	2	2	2	2	2	2	2	2	2	2	2	41	4	37	5	1	1	2					1.6	3.6	8.3	13	16	35	24	2	1	2	5	1	2	5	1	1		-1.087	0	0	0
1186	19	1	76.5808	2	2	2	2	2	2	2	2	2	2	2	1	2	2	50	19	31	7	2	1	2	7.11	38	56	11.4	1.1	4.0	6.6	10.6	12	35	24	2	2	1	4	1	2	5	1	2	0	0	0	0	0
1187	19	1	67.589		2	2	1	2	2	2	2	1	2	2	2	2	2	8	5	3	0	1	2	1					1.2	5.1	5.1	15	14	35	24	2	1	1	2	2	1	1	2	1		0	-1.158	0	-0.67
1188	19	1	51.4767	2	2	2	2	2	2	2	2	2	2	2	2	2	2	33	0	33	2	1	1	2	7.13	57	44	7.3	1.5	3.5	8.7	13.5	12	35	24	2	1	1	4	1	2	5	1	2	0	0	0	-1.034	0
1189	19	1	37.9233	1	1	1	2	2	2	2	2	2	2	2	2	2	2	32	8	24	6	1	3	1	7.18	37	55	10.9	1.8	4.1	6.9	16.5	9	35	24	2	1	1	4	1	1	4	1	2	-0.515	-1.087	-1.158	-1.034	0
1190	19	1	67.6137	2	2	2	2	2	2	2	2	2	1	1	2	1	2	40	10	30	2	2	1	1	7.32	34	210	7.6	7.3	4.0	6.7	11.2	10	35	24	2	2	1	4	1	2	5	1	2	0	0	-1.158	0	0
1191	19	1	59.9863	1	1	2	2	2	2	2	1	2	2	2	2	2	2	45	0	45	0	1	5	1	7.36	34	51	5.3	1.0	3.4	2.6	14.5	12	35	24	2	1	1	1	2	1	1	2	2	-0.515	0	-1.158	0	-0.67
1192	19	1	56.011	2	2	2	2	2	2	2	1	1	2	2	2	2	2	57	25	32	2	2	1	2	7.02	51	283	11.8	1.4	4.8	10	12.2	11	35	24	2	2	2	5	1	2	5	1	2	0	0	0	-1.034	0
1193	19	1	53.7452	1	1	1	2	2	2	2	2	2	2	2	2	2	2	45	0	45	10	1	2	1	7.2	28	51	10.8	1.1	4.0	7.5	13.7	12	35	24	2	1	1	4	1	1	4	1	2	-0.515	-1.087	-1.158	-1.034	0
1194	19	2	35.6767	2	2	2	2	2	2	2	2	2	2	2	2	2	2	62	0	62	4	2	1	2	7.24	38	106	14.3	1.4	4.3	9.1	10.8	13	36	24	2	2	2	5	1	2	5	1	2	0	0	0	-1.034	0
1195	19	1	74.9781	1	1	1	2	2	2	1	1	2	2	2	2	2	2	16	1	15	0	1	2	1	7.19	41.6	153	3.8	1.2	3.8	3.7	15.2	11	35	24	2	1	1	1	2	1	1	2	2	-0.515	-1.087	-1.158	0	-0.67
1196	19	2	35.8192	2	2	2	2	2	2	2	2	2	2	1	2	2	2	52	15	37	1	2	1	2	7.09	35	65	10.9	1.3	5.0	9.3	5.9	14	35	24	2	2	2	5	1	2	5	1	1	0	0	0	-1.034	-0.67
1197	19	1	76.8521	2	1	2	1	2	2	1	1	1	2	2	2	2	2	45	14	31	2	1	1	2					1.7	5.5	7.0	11	14	35	3	2	2	2	5	1	2	5	1	1	0	0	0	0	0
1198	19	1	58.0274	2	2	2	2	2	2	2	2	2	2	2	2	2	2	51	0	51	4	2	1	2	7.02	30	74	12.3	0.8	3.1	7.1	13.3	14	36	24	2	1	2	5	1	2	5	1	2	0	0	0	-1.034	0
1199	19	1	59.4795	1	1	2	1	2	2	2	1	2	2	2	2	2	2	17	0	17	2	1	2	1	7.24	32	92	7.7	1.2	3.7	5.8	14.8	15	35	24	1	1	2	5	1	2	5	1	2	-0.515	0	-1.158	0	0
1200	19	2	70.6466	2	2	2	2	2	2	2	2	1	2	2	2	2	2	35	0	35	2	2	1	2	7.16	56	135	7.6	0.8	3.7	6.7	14.5	11	35	24	2	2	1	4	1	2	5	1	2	0	0	0	0	0
1201	19	1	82.9699	2	2	2	2	2	2	2	2	2	2	2	2	2	2	18	0	18	2	2	1	2	7.04	43	219	9.2	1.1	3.7	8.7	12.4	14	35	24	2	2	2	5	1	2	5	1	2	0	0	0	0	0
1202	19	2	55.4219	1	2	2	2	2	2	2	2	2	2	2	1	1	2	42	13	29	6	2	1	2	7.22	45	246	11	8.5	7.2	10	8.9	13	35	24	2	2	1	4	1	1	4	1	2	-0.515	0	0	-1.034	0
1203	19	1	54.6329	1	1	1	2	1	2	2	2	2	2	2	2	2	2	33	0	33	0	1	2	1	7.24	42	65	8.2	1.3	3.9	7.7	13.3	12	36	24	2	1	1	1	2	1	1	2	2	-0.515	-1.087	-1.158	-1.034	-0.67
1204	19	1	38.8	2	2	2	2	2	2	2	2	2	2	1	2	2	2	49	25	24	1	2	1	2	6.95	54	187	15	1.1	3.7	10.4	12.7	11	35	24	2	2	1	4	1	2	5	1	2	0	0	0	-1.034	-0.67
1205	19	1	24.2822	1	1	2	2	2	2	2	2	2	2	1	2	2	2	54	2	52	4	2	1	1	6.85	64	129	12	1.3	4.7	10.8	12.2	15	35	24	2	2	1	4	1	2	5	1	2	-0.515	0	-1.158	-1.034	0
1206	19	1	51.3123	1	2	1	2	2	2	2	2	2	2	2	2	2	2	9	5	4	0	1	1	1	7.22	28	272	11	1.0	3.0	7.2	13.7	5	35	24	2	1	1	1	2	1	1	2	2	-0.515	-1.087	-1.158	-1.034	-0.67
1207	19	1	44.926	2	2	2	2	2	2	2	2	2	2	2	2	2	2	71	9	62	13	2	1	2	7.10	34	284	15	1.3	4.1	5.5	13.4	12	35	24	2	2	1	4	1	2	5	1	2	0	0	0	-1.034	0
1208	19	1	76.8027	2	2	2	2	2	2	2	1	2	2	2	2	2	2	40	30	10	2	2	1	2	7.16	28	114	12.5	1.7	4.0	7.7	11.7	14	35	24	2	2	2	5	1	2	5	1	2	0	0	0	0	0
1209	19	1	24.3616	1	2	2	2	2	2	2	2	2	2	2	2	2	2	27	2	25	5	1	1	1	7.31	32.7	388	10.1	1.0	3.5	5.4	14.5	7	35	24	2	1	1	1	2	1	1	2	2	-0.515	0	-1.158	-1.034	0
1210	19	2	75.6603	2	1	2	2	2	2	2	1	1	2	2	2	2	2	28	8	20	0	1	1	2	6.91	84	70	15	0.9	3.2	9.5	13.3	11	35	24	2	1	2	5	1	2	5	1	2	0	0	0	0	-0.67
1211	19	1	46.0164	1	1	2	2	2	2	2	2	2	1	2	2	2	2	40	2	38	5	2	1	2	7.03	41	127	15	3.1	4.6	9.5	7.7	17	35	24	2	1	2	5	1	2	5	1	2	-0.515	0	0	-1.034	0
1212	19	2	80.1616	2	2	2	2	2	2	2	1	2	1	2	2	2	2	20	15	5	0	2	1	2	7.04	62	97	14.1	2.0	5.0	8.6	10.2	14	35	24	2	2	1	4	1	2	5	1	2	0	0	0	0	-0.67
1213	19	1	23.4822	2	1	2	2	2	2	2	2	2	2	2	2	2	2	38	1	37	5	2	1	2	6.8	81	155	15	1.5	4.3	13.8	12.7	13	35	24	2	2	2	5	1	2	5	1	2	0	0	0	-1.034	0
1214	19	2	58.6493	1	1	2	2	2	2	1	1	2	2	2	2	2	2	46	0	46	1	2	2	1	7.1	56	102	7.4	1.0	3.7	7.7	12.6	11	35	24	2	2	1	4	1	2	5	1	2	-0.515	0	-1.158	0	-0.67
1215	19	2	45.5342	2	2	2	2	2	2	2	2	2	2	2	2	2	2	51	0	51	17	2	1	2	7.05	20	46	15	1.2	3.2	7.6	11.8	15	35	3	2	2	2	5	1	2	5	1	2	0	0	0	-1.034	0
1216	19	1	77.6877	2	1	2	2	2	2	2	1	2	2	1	2	2	2	50	1	49	3	2	1	2	6.84	75.7	61.7	9	1.4	4.5	7.1	11.7	15	36	20	2	2	2	5	1	2	5	1	2	0	0	0	0	0
1217	19	1	70.4438	2	1	2	2	2	2	2	2	2	2	2	2	2	2	60	1	59	6	2	1	2	7.20	38	111	10.1	1.3	4.6	8.7	10.7	12	36	24	2	2	2	5	1	2	5	1	2	0	0	0	0	0
1218	19	2	64.0685	2	2	2	2	2	2	1	1	1	2	2	2	2	2	36	9	27	2	2	1	2	7.13	60.2	50.4	12.3	1.3	3.9	8.7	10.4	13	35	24	2	2	2	5	1	2	5	1	2	0	0	0	0	0
1219	19	2	51.2575	2	2	2	2	2	2	2	2	2	2	1	2	2	2	26	11	15	0	2	1	2	7.08	85	168	9.8	0.5	3.5	8.1	12.8	10	36	24	2	2	2	5	1	2	5	1	2	0	0	0	-1.034	-0.67
1220	19	1	58.7918	1	1	1	2	2	2	2	2	2	2	2	2	2	2	14	0	14	0	1	2	1	7.32	28	109	8.2	1.3	3.3	5.2	13.5	13	35	24	2	1	1	1	2	2	5	1	2	-0.515	-1.087	-1.158	0	-0.67
1221	19	2	72.4493	2	2	2	2	2	1	2	1	2	2	2	2	2	2	52	0	52	6	2	1	2	7.17	57	107.3	15	1.4	5.0	9.4	9.3	15	35	24	2	2	2	5	1	2	5	1	2	0	0	0	0	0
1222	19	2	71.9808	2	1	2	2	2	1	2	2	1	2	2	2	2	2	17	1	16	1	2	1	1	7.14	91	59	14.2	1.3	4.7	10.6	10.6	13	35	24	2	2	2	5	1	2	5	1	1	0	0	-1.158	0	-0.67
1223	19	1	58.8247	2	1	1	1	2	2	2	2	2	2	2	2	2	2	55	10	45	2	1	1	2	7.06	45	221	11	1.4	3.6	9.7	11.6	11	35	24	2	2	1	4	1	2	5	1	2	0	-1.087	0	0	0
1224	19	2	41.0986	2	2	2	2	2	2	2	2	2	2	2	2	2	2	71	27	44	5	2	1	2	7.01	36	76	7.9	0.7	4.0	5.4	12.1	12	35	24	2	2	2	5	1	2	5	1	1	0	0	0	-1.034	0
1225	19	2	61.7041	1	2	1	2	2	2	2	1	2	2	2	2	2	2	59	15	44	4	1	1	2	6.97	61	79	12.6	0.9	3.1	7.1	11.7	10	35	24	2	1	1	4	1	1	4	1	2	-0.515	-1.087	0	0	0
1226	19	1	78.3096	2	2	2	2	2	2	2	2	2	2	2	2	2	2	41	0	41	0	2	1	2	7.46	21	278	8.5	1.2	3.8	5.4	13	12	35	24	2	2	2	5	1	2	5	1	2	0	0	0	0	-0.67
1227	19	1	69.9315	2	2	2	2	2	2	2	2	2	2	2	2	2	2	41	7	34	1	2	1	2	7.08	38	167	13.9	1.2	5.0	7.4	12.4	10	35	24	2	2	2	5	1	2	5	1	2	0	0	0	0	-0.67
1228	19	1	40.263	2	2	2	2	2	2	2	2	2	2	2	2	2	2	46	0	46	2	2	1	2	6.8	94	101	13.9	1.2	3.7	10.9	15.2	13	35	24	2	2	2	5	1	2	5	1	2	0	0	0	-1.034	0
1229	19	1	36.8137	2	1	2	2	2	2	2	2	2	2	2	2	2	2	60	17	43	4	2	1	2					1.4	4.4	11.1	16.4	15	35	24	2	2	2	5	1	2	5	1	1	0	0	0	-1.034	0
1230	19	1	55.389	2	1	2	2	2	2	2	2	2	1	2	2	2	2	81	5	76	9	2	1	2	7.09	68	61	10.2	1.2	7.6	9.2	13.9	14	35	24	2	2	1	4	1	2	5	1	1	0	0	0	-1.034	0
1231	19	1	41.2603	2	2	2	2	2	2	2	2	2	2	2	2	2	2	32	10	22	1	2	1	2	7.04	55	184	8.4	1.3	5.1	9.4	14.5	13	35	24	2	2	2	5	1	2	5	1	2	0	0	0	-1.034	-0.67
1232	19	1	29.8548	1	1		2	2	2	2	2	2	2	2	2	2	2	8	3	5	0	2	4	1	6.8	46	53	6.3	1.1	3.5	3.4	15.8	11	35	24	2	2	1	1	2	1	1	2	2	-0.515		-1.158	-1.034	-0.67
1233	19	1	43.2	2	1	2	2	2	2	2	2	2	2	2	2	2	2	57	6	51	5	2	1	2	6.88	95.7	180.2	9.6	1.0	4.0	6.9	15.9	7	35	24	2	2	2	5	1	2	5	1	2	0	0	0	-1.034	0
1234	19	2	69.9699	2	1	2	2	2	2	2	1	1	2	2	2	1	2	25	1	24	3	2	1	2	7.08	49	54	11	7.6	6.4	8.3	9.2	17	35	24	2	2	1	4	1	2	5	1	2	0	0	0	0	0
1235	19	1	58.8082		1	2	2	2	2	1	2	2	2	2	2	2	2	28	0	28	2	2	1	2	7.12	32	278	7.2	1.3	3.1	7.5	13.6	11	35	24	2	2	2	5	1	2	5	1	2		0	0	0	0
1236	19	1	60.3151	1	1	1	2	2	2	2	2	1	2	2	2	2	2	85	1	84	18	1	1	1	7.24	28	97	15	0.9	3.6	6.0	12.7	12	35	24	1	1	2	5	1	2	5	1	2	-0.515	-1.087	-1.158	0	0
1237	19	2	76.7918	1	2	2	1	2	2	2	2	2	2	2	2	2	2	61	9	52	3	2	1	1	7.15	29	299	10.4	1.1	4.4	7.9	10.9	9	35	24	2	2	2	5	1	2	5	1	2	-0.515	0	-1.158	0	0
1238	19	2	82.474		1	1	2	2	2	2	2	2	2	2	2	2	2	11	0	11	0	2	2	1	7.26	50	69	3.6	1.3	3.5	3.7	11.8	12	35	24	2	2	1	4	1	2	5	1	2		-1.087	-1.158	0	-0.67
1239	19	2	67.5397	2	2	2	2	2	2	1	1	1	2	2	2	2	2	19	3	16	3	1	1	1	7.22	32	146	5.4	2.3	5.9	8.1	10.4	13	35	24	2	2	1	2	2	1	2	2	2	0	0	-1.158	0	0
1240	19	1	48.5479	1	1	1	2	2	2	2	2	2	2	2	2	2	2	61	2	59	15	1	1	1	6.8	62	436	15	1.5	4.6	8.8	17	14	35	24	1	1	2	5	1	2	5	1	2	-0.515	-1.087	-1.158	-1.034	0
1241	19	1	54.6411	2	1	1	2	2	2	2	1	2	2	2	2	2	2	21	8	13	0	1	2	1	7.27	31	87	8	1.5	3.7	7.1	14	12	35	24	2	1	1	3	1	1	2	2	2	0	-1.087	-1.158	-1.034	-0.67
1242	19	1	60.9589	1	1	2	2	1	2	2	1	2	2	2	2	2	2	78	1	77	8	1	1	2	7.24	44	186	9.3	1.5	3.8	8.9	14	15	35	24	2	1	1	4	1	2	5	1	2	-0.515	0	0	0	0
1243	19	1	71.2548	2	2	2	1	2	2	2	2	2	1	2	2	2	2	57	7	50	5	2	1	2	7.09	91	291	10.6	1.1	5.8	9.6	12	11	35	24	2	2	2	5	1	2	5	1	2	0	0	0	0	0
1244	19	1	54.1644	1	2	2	2	2	2	2	2	2	2	2	2	2	2	35	10	25	1	2	1	1	6.88	68	147	11.9	1.2	3.7	5.9	10.5	11	35	24	2	1	2	5	1	2	5	1	2	-0.515	0	-1.158	-1.034	-0.67
1245	19	1	32.1836	1	1	1	2	1	2	2	2	2	2	2	2	2	2	14	3	11	0	1	4	1	7.24	39.3	78.9	2.3	0.9	3.7	3.2	15.2	6	35	24	2	1	1	1	2	1	1	2	2	-0.515	-1.087	-1.158	-1.034	-0.67
1246	19	1	37.7863	2	1	2	2	2	2	2	2	2	2	2	2	2	2	34	0	34	2	2	1	1	6.8	98	91	14.0	1.5	3.6	10.3	10.9	11	35	20	2	2	2	5	1	2	5	1	2	0	0	-1.158	-1.034	0
1247	19	1	78.6575	2	2	1	2	2	2	2	2	2	2	2	2	2	2	20	6	14	0	2	1	1	7.27	30.8	249.1	2.7	1.0	4.9	4.5	12.3	9	35	24	2	2	1	4	1	1	2	2	2	0	-1.087	-1.158	0	-0.67
1248	19	1	56.2767	1	1	1	2	2	2	2	2	2	2	2	2	2	1	22	1	21	2	2	4	1	7.33	25	255	10.9	0.7	3.3	4.5	8.7	14	35	24	2	1	1	3	1	2	5	1	2	-0.515	-1.087	-1.158	-1.034	0
1249	19	1	45.6959	2	2	2	2	2	2	2	2	2	2	2	2	2	2	6	0	6	0	2	2	1	7.21	30	144	3.8	0.8	2.9	7.0	10.6	11	35	24	2	2	1	1	2	1	1	2	2	0	0	-1.158	-1.034	-0.67
1250	19	1	74.3863	2	2	2	2	2	2	2	1	1	2	2	2	2	2	51	5	46	6	2	1	2	6.91	78	68	11.4	1.4	5.3	1.0	13.8	13	35	24	2	2	1	4	1	2	5	1	2	0	0	0	0	0
1251	19	2	53.9507	2	2	2	2	2	2	2	2	2	2	2	2	2	2	34	3	31	3	2	1	2	7.23	31	628	7.7	0.9	2.9	7.0	10.6	12	35	24	2	1	2	5	1	2	5	1	2	0	0	0	-1.034	0
1252	19	2	55.989	1	1	1	2	2	2	2	2	2	2	2	2	2	2	17	1	16	0	1	1	1	7.07	44	55	15	1.1	3.4	8.0	12.3	6	35	24	2	1	1	1	2	1	1	2	2	-0.515	-1.087	-1.158	-1.034	-0.67
1253	19	2	76.7041	2	1		2	2	2	2	2	2	2	2	2	2	2	6	1	5	0	2	1	2	6.89	99	73	10.4	1.2	5.5	8.1	12.4	12	35	24	2	2	1	1	2	1	1	2	2	0		0	0	-0.67
1254	19	2	80.6959	1	1	2	2	2	2	2	1	1	2	2	2	2	2	33	0	33	2	1	2	1	7.23	56	118	8.7	1.6	3.5	7.69	9.8	8	35	25	2	2	2	5	1	2	5	1	2	-0.515	0	-1.158	0	0
1255	19	1	75.4027	2	1	2	2	2	2	2	2	2	2	2	2	2	2	51	14	37	5	2	1	2	7.27	34	257	4.8	0.9	4.5	4.4	13.9	6	35	25	2	2	1	4	1	2	5	1	2	0	0	0	0	0
1256	20	2	35.9726	1	1	1	2	2	2	2	2	2	2	2	2	2	2	58	6	52	1	1	1		6.90	65.1	62.7	14.1					7	33	26	2	2	2	5	1	2	5	1	2	-0.515	-1.087		-1.034	-0.67
1257	20	1	56.3918	1	1	1	2	2	2	2	1	2	2	2	2	2	2	14	0	14	0	1	4		7.21	32.4	85.9	12.1					5	33.0	24	2	1	1	1	2	1	1	2	2	-0.515	-1.087		-1.034	-0.67
1258	20	1	56.8904	1	1	1	2	1	2	2	2	2	2	2	2	2	2	25	0	25	0	1	1		7.06	37.4	398.4	20					7	33	24	2	1	1	1	2	1	1	2	2	-0.515	-1.087		-1.034	-0.67
1259	20	1	74.7753	1	2	2	2	1	2	2	2	1	1	2	2	2	2	9	1	8	2	2	1					13					12	33.0	73	2	2	2	5	1	2	5	1	2	-0.515	0		0	0
1260	20	1	50.9233	2	1	1	2	1	2	2	2	2	2	2	2	2	2	7	0	7	0	1	1		7.30	30.1	93.5	20					5	33.0	45	2	2	1	4	1				2	0	-1.087		-1.034	-0.67
1261	20	2	75.0192	2	1	2	2	2	2	2	1	2	2	2	1	2	2	37	0	37	3	1	1		7.14	60.8	109.5						12	33	24	2	2	2	5	1	2	5	1	2	0	0		0	0
1262	20	1	77.4959	2	2	1	2	2	2	2	2	1	2	2	2	2	2	60	6	54	3	1	1		7.28	34.2	104.6	5.5					13	34	25	2	1	1	4	1				2	0	-1.087		0	0
1263	20	1	73.7233	1	1	2	2	2	2	1	1	1	2	2	2	2	2	28	0	28	1	2	1					15.1					10	33.0	71	2	2	2	5	1	2	5	1	2	-0.515	0		0	-0.67
1264	20	1	41.8055	1	1	1	2	2	2	2	1	2	2	2	2	2	2	20	0	20	1	1	1		7.06	81.3		11.5						36	60	1	1	1	1	2	1	1	2	2	-0.515	-1.087		-1.034	-0.67
1265	20	1	60.1342	1	2	1	1	2	2	2	2	2	2	2	2	2	2	29	10	19	2	1	1		7.28	37	326.3	7.3					8	33	24	2	1	2	5	1	2	5	1	2	-0.515	-1.087		0	0
1266	20	1	57.6329	2	1	2	2	2	2	2	2	2	2	2	2	2	2	33	0	33	1	1	1		6.9	83.2	183.3	15.8					12	33	14	2	2	2	5	1	2	5	1	2	0	0		-1.034	-0.67
1267	20	2	57.4822	2	1	2	2	2	2	2	2	2	2	2	1	2	2	32	0	32	1	2	1		7.16	38.3	322.1	12.3					7	33	48	2	2	1	4	1				2	0	0		-1.034	-0.67
1268	20	1	51.0356	1	1		2	2	2	2	2	2	2	2	2	2	2	11	10	1	0	2			7.37	40.5	80.5	6.0					11	33	24	2	2	1	1	2				2	-0.515			-1.034	-0.67
1269	20	1	74.0274	1	1	1	2	2	2	2	1	1	2	2	2	2	2	35	0	35	1	1	1		7.02	72.6		8.7						36.0	36	1	1	2	5	1	2	5	1	2	-0.515	-1.087		0	-0.67
1270	21	1	65.7534	1	2	2	2	2	2	2	1	2	2	2	2	2	2	33	27	6	2	1	1	2	7.34	28	48	6.0	1.5	4.7		15	13	33	24	2	2	2	5	1	2	5	1	2	-0.515	0	0	0	0
1271	21	1	74.4247	1	1	1	2	2	2	2	1	1	1	2	2	2	2	16	6	10	0	1	2	1	7.25	35	70	3.1	1.5	4.6		11.9	12	33	24	2	2	2	5	1	2	5	1	2	-0.515	-1.087	-1.158	0	-0.67
1272	21	1	50.7644	2	2	2	2	2	2	2	2	2	1	2	2	2	2	70	5	65	11	1	1	2	6.8	96	182	11.3	1.5	5.3		14.6	12	33	10	2	2	2	5	1	2	5	1	2	0	0	0	-1.034	0
1273	21	2	60.7589	1	1	1	1	2	2	2	1	2	2	2	2	2	2	59	1	58	6	1	1	2	7.1	49	83	14.5	1.2	4.9		14.3	13	34	20	2	2	2	5	1	2	5	1	2	-0.515	-1.087	0	0	0
1274	21	2	84.2493	2	1	2	2	2	2	2	1	1	1	2	2	1	2	32	3	29	3	1	1	2	6.91	71	30	12.2	3.4	7.1		8.2	13	34	24	2	2	2	5	1	2	5	1	2	0	0	0	0	0
1275	21	1	67.0027	1	1	2	2	2	2	2	2	1	1	2	2	2	2	21	0	21	4	1	2	1	7.16	82	73	0.7	0.8	3.7		10.9	10	34	25	2	2	1	2	2	1	2	2	2	-0.515	0	-1.158	0	0
1276	21	2	68.0164	1	1	2	2	2	2	2	1	1	2	2	2	2	2	32	0	32	5	1	2	1	7.22	43	71	9.9	1.1	4.0		14.4	12	33	24	2	2	2	5	1	2	5	1	2	-0.515	0	-1.158	0	0
1277	21	1	45.3644	1	2	1	2	2	2	2	2	2	2	2	2	2	2	22	6	16	0	1	2	2	7.25	32	120	6.2	1.0	3.3		15	9	33	38	2	2	2	5	1	2	5	1	2	-0.515	-1.087	0	-1.034	-0.67
1278	21	1	67.3945	1	1	2	1	2	2	2	1	2	2	2	2	2	2	195	9	186	11	1	3	1	7.35	39	150	5.7	1.0	3.8		13.3	11	33	24	2	2	1	1	2	1	1	2	2	-0.515	0	-1.158	0	0
1279	21	1	42.3452	2	1	2	2	2	2	2	2	2	2	2	2	2	2	32	3	29	1	2	1	2	7.08	39	545	14.9	1.5	5.2		15	11	33	24	2	2	2	5	1	2	5	1	2	0	0	0	-1.034	-0.67
1280	21	1	77.2438	1	1	2	2	2	2	2	1	2	2	1	2	2	2	29	0	29	2	2	1	2	7.4	30	302	5.6	0.8	4.9		12.1	10	33	24	2	2	2	5	1	2	5	1	2	-0.515	0	0	0	0
1281	21	1	48.5452	1	1	1	2	2	2	2	2	2	2	2	2	2	2	14	1	13	0	1	4	1	7.04	56	57	11.1	1.1	3.7		16.3	10	33	19	2	1	1	1	2	1	1	2	2	-0.515	-1.087	-1.158	-1.034	-0.67
1282	21	1	75.9342	1	1	1	1	2	2	2	1	1	2	2	2	2	2	28	1	27	3	1	2	1	7.25	38	366	14.3	1.3	4.2		11.4	14	34	24	2	2	1	1	2	1	1	2	2	-0.515	-1.087	-1.158	0	0
1283	21	2	45.5671	1		2	2	2	2	2	2	2	1	2	2	2	2	19	5	14	2	1	3	1	6.89	145	83	6.9	0.8	7.5		13.5	11	33	24	2	2	1	1	2	1	1	2	2	-0.515	0	-1.158	-1.034	0
1284	21	2	78.8767	1	1	2	2	2	2	2	1	2	2	2	2	2	2	63	1	62	5	1	2	1	6.96	75	78	8.1	0.9	4.4		11.5	13	33	24	2	2	2	5	1	2	5	1	2	-0.515	0	-1.158	0	0
1285	21	2	60.5836	2	2	2	2	2	2	2	1	2	2	2	2	2	2	22	10	12	2	2	1	2	6.93	68	157	15.1	0.8	6.2		13.3	10	33	50	2	2	2	5	1	2	5	1	2	0	0	0	0	0
1286	21	1	51.8411	1	1	2	2	2	2	2	1	2	2	2	2	2	2	41	1	40	3	1	2	2	7.28	33	443	11.5	1.4	3.5		14.6	12	33	25	2	2	2	5	1	2	5	1	2	-0.515	0	0	-1.034	0
1287	21	1	82.3123	1	1	2	2	2	2	2	1	2	2	2	2	2	2	44	1	43	5	1	1	2	7.21	38	542	18	2.2	4.7		18.4	16	34	24	2	2	2	5	1	2	5	1	2	-0.515	0	0	0	0
1288	21	1	59.0301	2	2	1	2	2	2	2	1	2	2	2	2	2	2	16	5	11	0	1	1	1	7.39	68	91	9.5	1.0	4.4		13.6	10	34	24	2	2	1	2	2	1	2	2	2	0	-1.087	-1.158	0	-0.67
1289	21	1	37.726	1	1	1	2	1	2	2	1	2	2	2	2	1	2	18	5	13	0	1	1	2	7.33	41	222	4.4		4.0		9.9	8	33	24	2	2	1	1	2	1	1	2	2	-0.515	-1.087	0	-1.034	-0.67
1290	21	1	72.5918	1	1	2	2	2	2	2	1	2	2	2	2	2	2	12	2	10	2	1	2	1	7.17	87	77	13.3	1.5	5.1		14.5	13	34	25	2	2	2	5	1	2	5	1	2	-0.515	0	-1.158	0	0
1291	21	1	46.4959	1	1	1	2	2	2	2	2	2	2	1	2	2	2	16	0	16	0	1	2	1	7.12	56	61	12.6	1.2	3.4		15.2	12	33	29	2	2	1	1	2	1	1	2	2	-0.515	-1.087	-1.158	-1.034	-0.67
1292	21	2	49.4274	2			2	2	2	2	2	2	2	2	2	2	2	9	5	4	0	2	1	2	7.34	25	249	8.5	0.7	3.7		14.6	11	33	26	2	2	1	2	2	1	1	2	2	0		0	-1.034	-0.67
1293	21	1	67.5315	1	2	1	2	2	2	2	1	2	2	2	2	1	2	38	5	33	5	1	1	2	7.370	28	184	6.4	5.45	5.1		11.2	15	33	24	2	2	2	5	1	2	5	1	2	-0.515	-1.087	0	0	0
1294	21	1	75.8137	2	1	2	2	2	2	2	1	2	2	2	2	2	2	25	0	25	1	2	1	2	7.11	33	155	12	1.3	4.7		12.8	13	33	24	2	2	2	5	1	2	5	1	2	0	0	0	0	-0.67
1295	21	1	53.9479	1	1	2	2	2	2	2	1	1	2	1	1	2	2	46	0	46	8	1	1	2	6.9	63	159	12.2	6.7	5.0		10	15	33	24	2	2	2	5	1	2	5	1	2	-0.515	0	0	-1.034	0
1296	21	1	54.1616	1	1	2	2	2	2	2	1	1	2	2	2	2	2	24	2	22	1	1	1	1	7.48	35	151	6.9	0.8	5.1		12.6	9	33	24	2	2	1	4	1	2	5	1	2	-0.515	0	-1.158	-1.034	-0.67
1297	21	1	67.8411	1	1	2	1	2	2	2	1	1	2	2	1	2	2	69	0	69	10	1	1	1	6.91	71	61	15.1	2	7.0		9.4	15	33	24	2	2	2	5	1	2	5	1	2	-0.515	0	-1.158	0	0
1298	21	2	63.1315	1	2	1	2	2	2	1	1	1	2	2	2	2	2	26	1	25	1	1	4	1	7.03	45	202	13	1.4	4.0		12	12	33	24	2	2	1	4	1	2	5	1	2	-0.515	-1.087	-1.158	0	-0.67
1299	21	1	47	2	2	2	2	2	2	2	2	2	2	2	2	2	2	47	18	29	2	2	1	1	7.3	25	286	12.6	1.1	3.0		10.4	13	33	25	2	2	2	5	1	2	5	1	2	0	0	-1.158	-1.034	0
1300	21	2	69.463	1	1	2	2	2	2	2	1	1	2	2	2	2	2	33	0	33	6	1	1	2	6.98	46	91	8.7	1.4	6.2		10.2	14	33	24	2	2	2	5	1	2	5	1	2	-0.515	0	0	0	0
1301	21	2	71.9863	1	1	2	2	2	2	1	1	1	2	2	2	2	2	20	0	20	3	1	1	2	7.3	26	248	4.7	0.5	5.0		13.9	8	33	24	2	2	1	4	1	1	4	1	2	-0.515	0	0	0	0
1302	21	1	76.674	1	1	2	1	2	2	2	1	2	2	2	2	2	2	17	0	17	2	1	3	1	6.84	58	41	9.9	4.4	7.0		10.2	14	33	24	2	2	2	5	1	2	5	1	2	-0.515	0	-1.158	0	0
1303	21	1	80.4466	1	1	2	1	2	2	2	1	2	2	2	2	2	2	33	1	32	3	1	1	2	6.9	45	288	10.3	4.0	8.0		9.2	13	33	25	2	2	2	5	1	2	5	1	2	-0.515	0	0	0	0
1304	21	2	45.4986	2	1	2	2	2	2	2	1	1	2	2	2	2	2	19	0	19	3	2	1	2				8.5	3.6	5.5		11.3	15	33	24	2	2	2	5	1	2	5	1	1	0	0	0	-1.034	0
1305	21	1	23.3315	1	1	2	2	2	2	2	2	2	2	1	2	2	2	26	4	22	2	2	1	2	7.33	33	128	11.7	1.0	4.2		12.9	10	33	24	2	2	1	4	1	1	4	1	2	-0.515	0	0	-1.034	0
1306	21	1	61.2822			2	2	2	2	2	2	2	2	2	2	2	2	16	5	11	0	2	1	2	7.41	35	439	1.5	1.0	4.1		16.2	9	33	24	2	2	2	5	1	2	5	1	2		0	0	0	-0.67
1307	21	1	57.3096	2	1	1	1	2	2	2	1	1	2	2	2	2	2	20	2	18	0	1	3	1	7.16	48	217	13.2	1.3	3.2		15.1	10	33	24	2	1	1	1	2	1	1	2	2	0	-1.087	-1.158	-1.034	-0.67
1308	21	1	69.7096	1	1	2	2	2	2	2	1	1	2	2	1	2	2	32	1	31	2	1	1	2	7.0	87	112	9.3	1.6	3.8		14.8	14	33	26	2	2	2	5	1	2	5	1	2	-0.515	0	0	0	0
1309	21	1	70.8356	1	2	1	1	2	2	2	2	2	2	2	2	2	2	47	7	40	2	1	2	1	7.33	39	118	7.2	0.8	3.8		11	9	33	24	2	2	2	5	1	2	5	1	2	-0.515	-1.087	-1.158	0	0
1310	21	2	70.4137	1	2	2	2	1	2	2	2	2	2	2	2	2	2	37	6	31	3	1	1	2	7.04	44	181	17.6	1.0	5.7		16.3	12	33	24	2	2	1	4	1	1	4	1	2	-0.515	0	0	0	0
1311	21	1	73.3589	1	2	2	2	2	2	2	1	2	1	2	2	2	2	25	0	25	0	1	2	2	7.09	76	58	6.2	1.1	4.1		13.9	11	33	24	2	2	1	1	2	1	1	2	2	-0.515	0	0	0	-0.67
1312	21	1	73.3397	1	1	1	1	2	2	2	1	2	2	2	2	2	2	12	0	12	0	1	5	1	7.22	51	42	4.7	1.2	3.3		12.6	9	33	24	2	2	1	2	2	1	2	2	2	-0.515	-1.087	-1.158	0	-0.67
1313	21	1	55.8685	1	2	2	2	2	2	2	1	2	2	2	2	2	2	70	9	61	8	1	4	1	7.01	56	70	13.7	1.4	4.3		13.3	13	33	17	2	2	2	5	1	2	5	1	2	-0.515	0	-1.158	-1.034	0
1314	21	1	55.074	1	1	1	2	2	1	2	2	1	2	2	2	2	2	79	0	79	6	1	2	2	7.05	44	123	5.5	1.3	6.0		12.2	11	34	20	2	2	2	5	1	2	5	1	1	-0.515	-1.087	0	-1.034	0
1315	21	1	57.2658	1	1	1	2	2	2	2	1	2	2	2	2	2	2	20	0	20	0	1	4	1	7.31	29	82	9.5	0.9	4.3		13.9	9	33	24	2	2	1	1	2	1	1	2	2	-0.515	-1.087	-1.158	-1.034	-0.67
1316	21	2	26.5562	2	2	2	2	2	2	2	2	2	2	2	2	2	2	25	4	21	2	2	2	1	6.98	49	452	12.4	1.0	3.9		13.3	8	33	24	2	2	1	4	1	2	5	1	2	0	0	-1.158	-1.034	0
1317	21	1	64.011	1	1	2	2	2	2	2	2	1	2	2	2	2	2	86	0	86	20	1	1	1	6.9	50	89	16.9	1.5	3.7		13.1	13	33	0	2	2	2	5	1	2	5	1	2	-0.515	0	-1.158	0	0
1318	21	1	62.6027	2	2	1	1	2	2	2	2	1	2	2	2	2	2	44	5	39	7	1	1	2	7.15	50	271	0.9	1.1	3.5		11.8	10	33	24	2	2	2	5	1	2	5	1	2	0	-1.087	0	0	0
1319	21	2	50.9233	2	2	2	2	2	2	2	2	2	2	2	2	2	2	60	9	51	2	2	1	2	6.83	54	262	14	0.9	4.8		13	14	33	24	2	2	2	5	1	2	5	1	2	0	0	0	-1.034	0
1320	21	1	63.5863	1	1	2	2	2	2	2	2	1	2	2	2	2	2	8	0	8	1	1	2	1	6.83	98	58	20.9	1.3	4.6		15.3	12	33	24	2	2	1	3	1	1	2	2	2	-0.515	0	-1.158	0	-0.67
1321	21	1	63.8247	1	2	2	2	2	2	2	1	2	1	2	2	2	2	15	5	10	0	1	1	2	7.60	20	52	18.5	1.2	3.2		14.9	16	33	10	2	2	2	5	1	2	5	1	2	-0.515	0	0	0	-0.67
1322	21	1	50.3041	1	1	1	2	2	2	2	2	2	2	2	2	2	2	7	0	7	0	1	3	1	7.27	29	142	9.2	1.0	3.2		16.7	9	34	28	2	2	1	1	2	1	1	2	2	-0.515	-1.087	-1.158	-1.034	-0.67
1323	21	1	72.9178	2	2	2	2	2	2	2	2	2	2	2	2	2	2	14	5	9	1	1	2	1	7.13	43	190	11.6	0.8	7.9		12.6	11	33	24	2	2	2	5	1	2	5	1	2	0	0	-1.158	0	-0.67
1324	21	1	73.4274	2	2	2	2	2	2	2	2	2	1	2	2	2	2	28	10	18	0	1	2	2	7.17	70	56	8.4	0.7	3.3		12.2	10	33	25	2	2	2	5	1	2	5	1	2	0	0	0	0	-0.67
1325	21	1	59.5671	2	2	1	2	2	2	2	1	2	1	2	2	2	2	19	5	14	0	1	2	2	7.15	41	198	11	0.9	2.9		11.9	10	33	12	2	2	2	5	1	2	5	1	2	0	-1.087	0	0	-0.67
1326	21	1	80.4329	1	1	2	2	2	2	2	2	2	1	2	2	2	2	23	1	22	5	2	1	2	7.08	84	189	11	1.3	3.9		13.3	12	33	24	2	2	2	5	1	2	5	1	2	-0.515	0	0	0	0
1327	21	1	83.9178	1	2	2	2	2	2	2	1	1	2	2	2	1	2	10	7	3	1	1	1	2	6.99	60	114	8.2	1.7	7.3		11.4	17	33	24	2	2	2	5	1	2	5	1	2	-0.515	0	0	0	-0.67
1328	21	1	39.4685	2	1	2	2	2	2	2	2	2	2	2	2	2	2	70	1	69	7	2	1	2	6.8	52	237	16.3	1.0	7.0		15	9	33	24	2	2	2	5	1	2	5	1	2	0	0	0	-1.034	0
1329	21	1	81.589	1	1	1	2	2	2	1	1	1	2	2	2	2	2	12	0	12	0	1	2	2	7.230	50	46	7.0	1.1	3.4		13.7	11	33	24	2	1	1	1	2	1	1	2	2	-0.515	-1.087	0	0	-0.67
1330	21	1	52.2384	1	1	1	1	2	2	2	1	2	2	2	2	2	2	18	0	18	0	2	2	2	7.15	28	61	12.9	1.2	3.4		12.6	11	33	24	2	2	1	1	2	1	1	2	2	-0.515	-1.087	0	-1.034	-0.67
1331	21	1	68.7123	1	2	2	2	2	2	2	1	2	1	2	2	2	2	25	4	21	2	1	2	1	7.05	76	483	11.4	0.8	5.2		5.6	7	33	16	2	2	1	2	2	1	2	2	2	-0.515	0	-1.158	0	0
1332	21	1	53.1123	1	2	1	2	2	2	2	1	2	2	2	2	2	2	22	8	14	0	1	2	1	6.9	69	45	15.4	1.0	4.0		13.8	11	34	24	2	1	1	1	2	1	1	2	2	-0.515	-1.087	-1.158	-1.034	-0.67
1333	21	1	59.1233	1	1	1	2	2	2	2	2	1	2	2	2	2	2	21	0	21	0	1	2	1	7.07	63	101	12.3	1.0	3.2		11.9	8	34	24	2	2	2	5	1	2	5	1	2	-0.515	-1.087	-1.158	0	-0.67
1334	21	2	69.8301	1	2	1	2	2	2	1	1	1	2	2	2	2	2	18	6	12	0	1	1	1	7.39	33	114	5.4	1.0	3.8		13	8	33	24	2	1	1	1	2	1	1	2	2	-0.515	-1.087	-1.158	0	-0.67
1335	21	1	25.7507	2	2	2	2	2	2	2	2	2	2	2	2	2	2	55	12	43	8	2	1	2	6.8	77	266	11.5	1.21	4.7		16.2	13	33	24	2	2	2	5	1	2	5	1	2	0	0	0	-1.034	0
1336	21	2	56.4521	1	1	2	1	2	2	2	1	2	2	2	2	1	2	43	0	43	1	1	1	2	7.17	41	87	8.9	7.45	7		9.6	16	33	24	2	2	2	5	1	2	5	1	1	-0.515	0	0	-1.034	-0.67
1337	21	1	76.463	1	1	2	1	2	2	2	1	1	2	2	2	2	2	52	0	52	3	1	1	1	6.8	116	75	16.7	2.1	5.8		10.8	13	33	22	2	2	2	5	1	2	5	1	2	-0.515	0	-1.158	0	0
1338	21	1	73.6959	1	1	2	1	2	2	2	2	2	1	2	2	2	2	13	0	13	0	1	1	2	6.8	126	78	8.8	1.3	4.2		15.1	7	33	21	2	2	1	1	2	1	1	2	2	-0.515	0	0	0	-0.67
1339	21	1	36.411	1	1	1	2	2	2	2	2	2	2	2	2	2	2	17	0	17	0	1	4	2	7.24	49	57	6.9	1.1	3.3		16.3	10	33	21	2	2	1	1	2	1	1	2	2	-0.515	-1.087	0	-1.034	-0.67
1340	21	1	54.2658	1	1	1	2	2	2	2	2	2	2	2	2	2	2	46	5	41	3	1	2	1	7.26	54	106	14.2	1.1	5.2		17.3	12	33	27	2	1	1	1	2	1	1	2	2	-0.515	-1.087	-1.158	-1.034	0
1341	21	2	62.9699	1	1	1	2	2	2	2	2	2	2	2	2	2	2	25	2	23	4	1	2	1	7.22	44	192	10.4	0.7	4.2		7.5	11	34	24	2	2	1	3	1	1	3	1	2	-0.515	-1.087	-1.158	0	0
1342	21	1	61.2411	1	1	2	2	2	2	2	1	2	2	2	2	2	2	50	7	43	4	1	2	2	6.92	45	160	19.5	2.6	5.7		14.3	17	33	24	2	2	2	5	1	2	5	1	2	-0.515	0	0	0	0
1343	21	1	60.5562	1	1	1	2	2	2	2	1	1	2	2	2	1	2	17	1	16	0	1	2	2	7.33	54	65	6.1	7.9	5.6		11.1	14	33	24	2	2	1	1	2	1	1	2	2	-0.515	-1.087	0	0	-0.67
1344	21	1	74.1068	1	2	1	2	2	2	2	2	2	2	2	2	2	2	11	7	4	0	1	4	1	7.26	27	83	10.9	1.2	3.2		12.3	9	33	24	2	1	1	1	2	1	1	2	2	-0.515	-1.087	-1.158	0	-0.67
1345	21	1	23.5863	2	1	2	2	2	2	2	2	2	2	2	2	2	2	47	1	46	5	2	1	2	6.8	84	298	18.4	1.65	2.8		14.6	11	33	24	2	2	2	5	1	2	5	1	2	0	0	0	-1.034	0
1346	21	2	62.0384	2	2	2	2	2	2	2	1	2	2	2	2	2	2	35	6	29	1	2	1	1	7.13	26	71	10.8	2.69	4.3		12.7	15	33	24	2	2	2	5	1	2	5	1	2	0	0	-1.158	0	-0.67
1347	21	1	54.2219	1	1	1	2	2	2	2	1	1	2	2	2	2	2	57	15	42	2	1	2	1	7.01	63	89	12.5	1.34	3.9		15.4	12	33	24	2	2	2	5	1	2	5	1	2	-0.515	-1.087	-1.158	-1.034	0
1348	21	1	68.9068	2	2	2	2	2	2	2	2	1	1	2	2	2	2	38	12	26	3	1	2	2	7.23	77	155	8.9	0.73	5.9		7.9	11	33	24	2	2	2	5	1	2	5	1	2	0	0	0	0	0
1349	21	1	80.7534	1	1	2	2	2	2	2	2	1	2	2	1	2	2	24	4	20	2	1	1	1	6.85	103	56	9	1.23	5.1		12.7	13	34	24	2	2	1	1	2	1	1	2	2	-0.515	0	-1.158	0	0
1350	21	1	76.5589	1	1	2	2	2	2	2	1	1	2	2	2	2	2	25	0	25	7	1	1	2	6.8	90	146	17	4.06	3.8		15.6	16	33	6	2	2	2	5	1	2	5	1	2	-0.515	0	0	0	0
1351	21	1	45.2904	1	1	1	2	2	2	2	2	2	2	2	2	2	2	26	2	24	0	1	3	1	7.19	51	568	14.5	1.34	4.0		14.4	6	33	24	2	2	1	1	2	1	1	2	2	-0.515	-1.087	-1.158	-1.034	-0.67
1352	21	1	77.1808	2	1	2	2	2	2	2	2	2	1	2	2	2	2	19	0	19	1	1	1	2	7.25	52	362	8.5	0.97	5.8		15.5	8	33	24	2	2	2	5	1	2	5	1	2	0	0	0	0	-0.67
1353	21	2	64.137	1	1	1	2	2	2	2	2	1	2	2	2	2	2	8	1	7	0	1	2	2	7.37	36	72	8.2	0.88	3.4		13.9	11	33	22	2	2	1	1	2	1	1	2	2	-0.515	-1.087	0	0	-0.67
1354	21	1	60.8055	1	1	1	2	1	2	2	1	1	2	2	2	2	2	66	0	66	14	1	1	2	7.09	37	174	17.3	1.48	3.9		15	13	33	24	2	2	2	5	1	2	5	1	2	-0.515	-1.087	0	0	0
1355	21	1	56.2137	2	2	2	2	2	2	2	2	2	2	2	2	2	1	38	5	33	5	1	2	1	6.8	51	86	17.5	3.06	5.2		12.2	10	36	24	2	2	1	4	1	1	4	1	2	0	0	-1.158	-1.034	0
1356	21	1	53.337	1	1	1	2	2	2	2	1	2	2	2	2	2	2	30	5	25	2	1	4	1	7.25	36	128	11.8	1.46	3.3		16.2	9	33	19	2	2	2	5	1	2	5	1	2	-0.515	-1.087	-1.158	-1.034	0
1357	21	1	63.4247	1	2	2	2	2	2	2	1	1	2	2	2	2	2	53	12	41	4	1	1	2	7.04	69	104	13.1	1.36	5.0		16.3	12	33	24	2	2	2	5	1	2	5	1	2	-0.515	0	0	0	0
1358	21	1	58.3123	1	1	1	2	2	2	2	2	2	1	2	2	2	2	18	0	18	0	1	1	1	7.31	45	196	14.2	1.29	3.6		15.6	13	33	24	2	2	1	1	2	1	1	2	2	-0.515	-1.087	-1.158	-1.034	-0.67
1359	21	1	48.4082	1	1	1	2	2	2	2	2	2	2	2	2	2	2	32	1	31	2	1	2	2	7.26	39	175	14	1.24	5.0		14.3	10	33	24	2	2	1	4	1	1	4	1	2	-0.515	-1.087	0	-1.034	0
1360	21	1	68.8219	2	2	1	2	2	2	2	2	2	2	2	2	2	2	18	8	10	0	1	2	2	7.33	45	212	8.3	1.51	3.3		15.8	10	33	24	2	2	1	1	2	1	1	2	2	0	-1.087	0	0	-0.67
1361	21	1	70.9342	1	1	2	2	2	2	1	2	2	2	2	2	2	2	50	3	47	2	2	1	2	7.26	55	361	13.9	1.20	4.7		16.3	10	33	24	2	2	2	5	1	2	5	1	2	-0.515	0	0	0	0
1362	21	1	78.9534	1	2	2	2	2	2	2	2	2	2	1	2	2	2	48	15	33	3	1	1	2	7.45	22	405	13.2	0.73	6.5		11.6	11	33	24	2	2	2	5	1	2	5	1	2	-0.515	0	0	0	0
1363	21	1	69.4137	1	2	2	2	2	2	2	2	2	2	2	1	2	2	66	9	57	8	1	1	2	7.03	50	290	12.2	1.16	5.5		12.2	11	33	24	2	2	2	5	1	2	5	1	1	-0.515	0	0	0	0
1364	21	1	57.4055	1	1	2	2	2	2	2	2	2	2	2	2	2	2	10	1	9	2	1	1	1	7.01	35	115	14.7	1.53	3.9		17.7	6	33	25	2	2	1	1	2	1	1	2	2	-0.515	0	-1.158	-1.034	0
1365	21	1	29.8603	2	1	2	2	2	2	2	2	2	2	2	2	2	2	51	4	47	7	2	1	2	6.8	100	112	16.1	1.31	5.4		14.6	12	33	24	2	2	2	5	1	2	5	1	2	0	0	0	-1.034	0
1366	21	1	54.8082	1	1	1	2	2	2	2	2	2	2	2	2	2	2	29	8	21	4	1	1	2	6.8	109	77	4.5	1.27	4.0		15.3	13	33	12	2	2	2	5	1	2	5	1	2	-0.515	-1.087	0	-1.034	0
1367	21	2	76.4712	1	2	2	2	2	2	2	1	1	1	2	2	1	2	43	7	36	4	1	1	2	6.8	78	100	11.1	0.99	7.6		10.9	12	33	1	2	2	2	5	1	2	5	1	2	-0.515	0	0	0	0
1368	21	1	53.1096	1	1	2	2	2	2	2	1	2	1	2	2	2	2	7	0	7	2	2	2	1	7.33	51	80	16.1	1.31	3.7		13.6	12	33	24	2	2	2	5	1	2	5	1	2	-0.515	0	-1.158	-1.034	0
1369	21	1	66.0822	2	2	1	1	2	2	2	2	1	2	2	2	2	2	73	8	65	4	1	1	2	7.01	78	193	15.5	1.25	6.0		14.4	15	33	22	2	2	2	5	1	2	5	1	2	0	-1.087	0	0	0
1370	21	1	54.5644	1	1	2	2	2	2	2	2	2	2	1	2	2	2	3	0	3	0	2	1	2	7.04	58	284	13.8	0.49	4.6		13.6	8	33	24	2	2	2	5	1	2	5	1	2	-0.515	0	0	-1.034	-0.67
1371	21	2	50.9671			2	2	2	2	2	2	2	2	2	2	2	2	7	1	6	0	2	2	1	7.3	36	307	14.8	0.89	4.6		16.3	7	33	24	2	2	1	3	1	1	3	1	2		0	-1.158	-1.034	-0.67
1372	21	2	43.2548	1	1		2	2	2	2	1	1	1	2	2	2	2	2	0	2	0	2	5	1	7.29	44	75	1.7	0.71	4.0		14.3	11	33	24	2	2	1	1	2	1	1	2	2	-0.515		-1.158	-1.034	-0.67
1373	21	1	81.074	1	1	2	2	2	2	2	1	2	2	2	2	2	2	18	0	18	0	1	1	1	7.43	24	208	9.2	1.12	4.6		13.3	7	33	24	2	2	1	4	1	1	4	1	2	-0.515	0	-1.158	0	-0.67
[truncated: 97 more columns]
